# Supplementary material for: Azido­(η5-penta­methyl­cyclo­penta­dien­yl)[2-(pyridin-2-yl)phen­yl]iridium(III)
Source: Acta Crystallogr Sect E Struct Rep Online. 2013 Sep 28;69(Pt 10):m566. doi: 10.1107/S1600536813026159 (PMC3790367; doi:10.1107/S1600536813026159)
Supplement: Supplementary file 1 [file e-69-0m566-sup1.cif]

##############################################################################
#                                                                            #
# This CIF contains the data in a paper accepted for publication in          #
# Acta Crystallographica Section E. It conforms to the requirements of       #
# Notes for Authors for Acta Crystallographica Section E, and has been       #
# peer reviewed under the auspices of the IUCr Commission on Journals.       #
#                                                                            #
# Full details of the Crystallographic Information File format               #
# are given in the paper "The Crystallographic Information File (CIF):       #
# a New Standard Archive File for Crystallography" by S. R. Hall, F. H.      #
# Allen and I. D. Brown [Acta Cryst. (1991), A47, 655-685].                  #
#                                                                            #
# The current version of the core CIF dictionary is obtainable from          #
# ftp://ftp.iucr.org/pub/cif_core.dic.                                       #
#                                                                            #
# Software is freely available for graphical display of the structure(s)     #
# in this CIF. For information consult the CIF software page                 #
# http://www.iucr.org/resources/cif/software.                                #
#                                                                            #
# This file may be used for bona fide research purposes within the           #
# scientific community so long as proper attribution is given to the journal # 
# article from which it was obtained.                                        #
#                                                                            #
##############################################################################
data_I
_database_code_depnum_ccdc_archive 'CCDC 962598'
_audit_creation_method     SHELXL-2013
_chemical_name_systematic
;
Azido(\h^5^-pentamethylcyclopentadienyl)[2-(pyridin-2-yl)phenyl]iridium(III)
;
_chemical_name_common     ?
_chemical_formula_moiety     'C21 H23 Ir N4'
_chemical_formula_sum     'C21 H23 Ir N4'
_chemical_formula_iupac     '[Ir (C10 H15) (C11 H8 N) (N3)]'
_chemical_formula_weight     523.63
_chemical_melting_point     ?
_shelx_space_group_comment
;
The symmetry employed for this shelxl refinement is uniquely defined
by the following loop, which should always be used as a source of
symmetry information in preference to the above space-group names.
They are only intended as comments.
;
_space_group_crystal_system     monoclinic
_space_group_name_H-M_alt     'P 21/n'
_space_group_name_Hall     '-P 2yn'
loop_
    _space_group_symop_operation_xyz
    'x, y, z'
    '-x+1/2, y+1/2, -z+1/2'
    '-x, -y, -z'
    'x-1/2, -y-1/2, z-1/2'
_cell_length_a     15.4821(18)
_cell_length_b     7.3938(9)
_cell_length_c     15.7137(18)
_cell_angle_alpha     90
_cell_angle_beta     91.477(4)
_cell_angle_gamma     90
_cell_volume     1798.2(4)
_cell_formula_units_Z     4
_cell_measurement_reflns_used     17777
_cell_measurement_theta_min     3.04
_cell_measurement_theta_max     27.46
_cell_measurement_temperature     193(2)
_exptl_crystal_description     needle
_exptl_crystal_colour     orange
_exptl_crystal_size_max     0.300
_exptl_crystal_size_mid     0.300
_exptl_crystal_size_min     0.200
_exptl_crystal_density_diffrn     1.934
_exptl_crystal_density_meas     ?
_exptl_crystal_density_method     ?
_exptl_crystal_F_000     1016
_exptl_absorpt_coefficient_mu     7.437
_exptl_absorpt_correction_type     numerical
_exptl_absorpt_process_details     '(NUMABS; Rigaku, 1999)'
_shelx_estimated_absorpt_T_min     0.214
_shelx_estimated_absorpt_T_max     0.318
_exptl_absorpt_correction_T_min     0.103
_exptl_absorpt_correction_T_max     0.225
_exptl_special_details     ?
_diffrn_ambient_temperature     193(2)
_diffrn_radiation_type     'Mo K\a'
_diffrn_radiation_wavelength     0.71075
_diffrn_measurement_device_type     'Rigaku R-AXIS RAPIDII'
_diffrn_measurement_method     \w
_diffrn_detector_area_resol_mean     10.000
_diffrn_reflns_number     27640
_diffrn_reflns_av_R_equivalents     0.0445
_diffrn_reflns_theta_min     3.045
_diffrn_reflns_theta_max     27.482
_diffrn_reflns_theta_full     25.242
_diffrn_measured_fraction_theta_max     0.998
_diffrn_measured_fraction_theta_full     0.999
_diffrn_reflns_limit_h_min     -20
_diffrn_reflns_limit_h_max     20
_diffrn_reflns_limit_k_min     -9
_diffrn_reflns_limit_k_max     9
_diffrn_reflns_limit_l_min     -20
_diffrn_reflns_limit_l_max     20
_refine_special_details     ?
_reflns_number_total     4115
_reflns_number_gt     4022
_reflns_threshold_expression     I>2\s(I)
_refine_ls_structure_factor_coef     Fsqd
_refine_ls_matrix_type     full
_refine_ls_R_factor_all     0.0177
_refine_ls_R_factor_gt     0.0172
_refine_ls_wR_factor_gt     0.0421
_refine_ls_wR_factor_ref     0.0424
_refine_ls_goodness_of_fit_ref     1.129
_refine_ls_restrained_S_all     1.129
_refine_ls_number_reflns     4115
_refine_ls_number_parameters     240
_refine_ls_number_restraints     0
_refine_ls_hydrogen_treatment     constr
_refine_ls_weighting_scheme     calc
_refine_ls_weighting_details
              'w=1/[\s^2^(Fo^2^)+(0.0078P)^2^+2.0390P] where P=(Fo^2^+2Fc^2^)/3'
_atom_sites_solution_hydrogens     geom
_atom_sites_solution_primary     heavy
_atom_sites_solution_secondary     difmap
_refine_ls_shift/su_max     0.002
_refine_ls_shift/su_mean     0.000
_refine_diff_density_max     1.614
_refine_diff_density_min     -0.654
_refine_ls_extinction_method     none
_refine_ls_extinction_coef     .
loop_
    _atom_type_symbol
    _atom_type_description
    _atom_type_scat_dispersion_real
    _atom_type_scat_dispersion_imag
    _atom_type_scat_source
    'C' 'C' 0.0033 0.0016
                         'International Tables Vol C Tables 4.2.6.8 and 6.1.1.4'
    'H' 'H' 0.0000 0.0000
                         'International Tables Vol C Tables 4.2.6.8 and 6.1.1.4'
    'Ir' 'Ir' -1.4442 7.9887
                         'International Tables Vol C Tables 4.2.6.8 and 6.1.1.4'
    'N' 'N' 0.0061 0.0033
                         'International Tables Vol C Tables 4.2.6.8 and 6.1.1.4'
_computing_data_collection     '<i>RAPID-AUTO</i> (Rigaku, 2006)'
_computing_cell_refinement     '<i>RAPID-AUTO</i> (Rigaku, 2006)'
_computing_data_reduction     '<i>RAPID-AUTO</i> (Rigaku, 2006)'
_computing_structure_solution
                         '<i>DIRDIF99-PATTY</i> (Beurskens <i>et al.</i>, 1999)'
_computing_structure_refinement     '<i>SHELXL2013</i> (Sheldrick, 2008)'
_computing_molecular_graphics     '<i>ORTEP-3 for Windows</i> (Farrugia, 2012)'
_computing_publication_material     '<i>SHELXL2013</i> (Sheldrick, 2008)'
loop_
    _atom_site_type_symbol
    _atom_site_label
    _atom_site_fract_x
    _atom_site_fract_y
    _atom_site_fract_z
    _atom_site_U_iso_or_equiv
    _atom_site_adp_type
    _atom_site_calc_flag
    _atom_site_occupancy
    _atom_site_disorder_assembly
    _atom_site_disorder_group
    Ir Ir1 0.50470(2) 0.26864(2) 0.74054(2) 0.01605(4) Uani d 1 . .
    N N22 0.42229(13) 0.3666(3) 0.64468(14) 0.0241(4) Uani d 1 . .
    N N1 0.55974(13) 0.5315(3) 0.73529(14) 0.0252(4) Uani d 1 . .
    N N2 0.58798(13) 0.5919(3) 0.80076(14) 0.0247(4) Uani d 1 . .
    N N3 0.61722(17) 0.6587(3) 0.86156(16) 0.0384(6) Uani d 1 . .
    C C1 0.51540(15) -0.0120(3) 0.70066(15) 0.0194(5) Uani d 1 . .
    C C2 0.50048(15) -0.0035(3) 0.79079(15) 0.0189(5) Uani d 1 . .
    C C3 0.57313(15) 0.0883(3) 0.83098(15) 0.0217(5) Uani d 1 . .
    C C4 0.63164(15) 0.1339(3) 0.76593(16) 0.0229(5) Uani d 1 . .
    C C5 0.59759(15) 0.0731(3) 0.68515(16) 0.0218(5) Uani d 1 . .
    C C6 0.46049(17) -0.1057(3) 0.63532(16) 0.0261(5) Uani d 1 . .
    H H6A 0.4003 -0.1058 0.6532 0.039 Uiso calc 1 . .
    H H6B 0.4805 -0.2306 0.6289 0.039 Uiso calc 1 . .
    H H6C 0.4645 -0.0424 0.5808 0.039 Uiso calc 1 . .
    C C7 0.42773(16) -0.0905(3) 0.83631(17) 0.0262(5) Uani d 1 . .
    H H7A 0.4470 -0.2067 0.8600 0.039 Uiso calc 1 . .
    H H7B 0.3791 -0.1104 0.7963 0.039 Uiso calc 1 . .
    H H7C 0.4094 -0.0113 0.8825 0.039 Uiso calc 1 . .
    C C8 0.59008(19) 0.1038(4) 0.92487(17) 0.0331(6) Uani d 1 . .
    H H8A 0.6274 0.2084 0.9366 0.050 Uiso calc 1 . .
    H H8B 0.6187 -0.0064 0.9458 0.050 Uiso calc 1 . .
    H H8C 0.5352 0.1195 0.9537 0.050 Uiso calc 1 . .
    C C9 0.71557(18) 0.2319(4) 0.7806(2) 0.0329(7) Uani d 1 . .
    H H9A 0.7603 0.1457 0.7992 0.049 Uiso calc 1 . .
    H H9B 0.7085 0.3242 0.8246 0.049 Uiso calc 1 . .
    H H9C 0.7327 0.2899 0.7275 0.049 Uiso calc 1 . .
    C C10 0.64306(17) 0.0740(4) 0.60188(17) 0.0314(6) Uani d 1 . .
    H H10A 0.6575 -0.0504 0.5859 0.047 Uiso calc 1 . .
    H H10B 0.6962 0.1454 0.6076 0.047 Uiso calc 1 . .
    H H10C 0.6052 0.1274 0.5577 0.047 Uiso calc 1 . .
    C C11 0.40789(14) 0.3875(3) 0.80932(14) 0.0169(4) Uani d 1 . .
    C C12 0.40386(17) 0.3927(3) 0.89675(16) 0.0266(5) Uani d 1 . .
    H H12 0.4490 0.3388 0.9300 0.032 Uiso calc 1 . .
    C C13 0.33557(18) 0.4749(4) 0.93770(17) 0.0294(6) Uani d 1 . .
    H H13 0.3340 0.4748 0.9981 0.035 Uiso calc 1 . .
    C C14 0.27000(17) 0.5567(3) 0.89033(18) 0.0296(6) Uani d 1 . .
    H H14 0.2231 0.6130 0.9179 0.036 Uiso calc 1 . .
    C C15 0.27330(16) 0.5559(3) 0.80278(18) 0.0267(5) Uani d 1 . .
    H H15 0.2288 0.6129 0.7698 0.032 Uiso calc 1 . .
    C C16 0.34190(15) 0.4715(3) 0.76237(16) 0.0208(5) Uani d 1 . .
    C C17 0.35097(15) 0.4629(3) 0.67030(16) 0.0210(5) Uani d 1 . .
    C C18 0.29488(16) 0.5441(3) 0.61069(17) 0.0265(5) Uani d 1 . .
    H H18 0.2469 0.6122 0.6293 0.032 Uiso calc 1 . .
    C C19 0.30904(16) 0.5255(4) 0.52521(18) 0.0298(6) Uani d 1 . .
    H H19 0.2706 0.5792 0.4845 0.036 Uiso calc 1 . .
    C C20 0.38019(17) 0.4273(4) 0.49885(17) 0.0295(6) Uani d 1 . .
    H H20 0.3907 0.4128 0.4399 0.035 Uiso calc 1 . .
    C C21 0.43519(16) 0.3516(3) 0.55904(16) 0.0251(5) Uani d 1 . .
    H H21 0.4841 0.2862 0.5405 0.030 Uiso calc 1 . .
loop_
    _atom_site_aniso_label
    _atom_site_aniso_U_11
    _atom_site_aniso_U_22
    _atom_site_aniso_U_33
    _atom_site_aniso_U_12
    _atom_site_aniso_U_13
    _atom_site_aniso_U_23
    Ir1 0.01507(6) 0.01433(6) 0.01873(6) 0.00073(3) -0.00018(4) 0.00032(3)
    N22 0.0226(10) 0.0210(10) 0.0287(11) -0.0024(8) -0.0007(8) 0.0020(8)
    N1 0.0248(10) 0.0208(11) 0.0298(12) -0.0029(8) -0.0020(9) 0.0012(8)
    N2 0.0207(10) 0.0181(10) 0.0353(12) 0.0013(8) 0.0010(9) 0.0027(9)
    N3 0.0418(14) 0.0316(13) 0.0412(14) 0.0002(11) -0.0107(11) -0.0059(11)
    C1 0.0219(11) 0.0142(11) 0.0220(12) 0.0027(9) 0.0001(9) 0.0005(8)
    C2 0.0198(11) 0.0151(11) 0.0218(12) 0.0022(9) -0.0003(9) 0.0014(8)
    C3 0.0207(11) 0.0203(12) 0.0239(12) 0.0051(9) -0.0037(9) -0.0010(9)
    C4 0.0175(11) 0.0162(11) 0.0348(14) 0.0037(9) -0.0022(10) 0.0007(9)
    C5 0.0201(11) 0.0186(11) 0.0267(12) 0.0041(9) 0.0011(9) 0.0027(9)
    C6 0.0292(13) 0.0216(12) 0.0273(13) -0.0001(10) -0.0050(10) -0.0043(9)
    C7 0.0234(12) 0.0239(13) 0.0317(14) -0.0005(10) 0.0049(10) 0.0051(10)
    C8 0.0354(15) 0.0388(16) 0.0247(13) 0.0093(12) -0.0077(11) -0.0064(11)
    C9 0.0187(13) 0.0269(14) 0.053(2) -0.0019(10) -0.0026(13) -0.0053(11)
    C10 0.0271(13) 0.0379(15) 0.0295(14) 0.0073(11) 0.0077(11) 0.0069(11)
    C11 0.0166(10) 0.0131(10) 0.0210(11) -0.0014(8) 0.0018(9) -0.0014(8)
    C12 0.0279(13) 0.0241(13) 0.0278(13) 0.0031(10) 0.0006(10) -0.0011(10)
    C13 0.0338(14) 0.0270(13) 0.0279(13) -0.0006(11) 0.0070(11) -0.0043(10)
    C14 0.0253(12) 0.0240(13) 0.0400(15) 0.0005(10) 0.0103(11) -0.0068(11)
    C15 0.0192(11) 0.0205(12) 0.0403(15) 0.0014(10) 0.0011(10) -0.0028(10)
    C16 0.0184(11) 0.0144(11) 0.0296(13) -0.0015(8) 0.0006(9) 0.0003(9)
    C17 0.0172(10) 0.0148(11) 0.0309(13) -0.0041(9) -0.0014(9) 0.0014(9)
    C18 0.0178(11) 0.0219(12) 0.0395(15) -0.0014(9) -0.0021(10) 0.0074(10)
    C19 0.0233(12) 0.0302(14) 0.0354(15) -0.0058(10) -0.0096(11) 0.0134(11)
    C20 0.0307(13) 0.0323(14) 0.0253(13) -0.0062(11) -0.0036(11) 0.0071(10)
    C21 0.0241(12) 0.0248(13) 0.0266(13) -0.0013(10) 0.0022(10) 0.0034(10)
_geom_special_details
;
All e.s.d.'s (except the e.s.d. in the dihedral angle between two l.s. planes)
are estimated using the full covariance matrix. The cell e.s.d.'s are taken
into account individually in the estimation of e.s.d.'s in distances, angles
and torsion angles; correlations between e.s.d.'s in cell parameters are only
used when they are defined by crystal symmetry. An approximate (isotropic)
treatment of cell e.s.d.'s is used for estimating e.s.d.'s involving l.s.
planes.
;
loop_
    _geom_bond_atom_site_label_1
    _geom_bond_atom_site_label_2
    _geom_bond_site_symmetry_2
    _geom_bond_distance
    _geom_bond_publ_flag
    Ir1 N1 . 2.125(2) yes
    Ir1 C11 . 2.066(2) yes
    Ir1 N22 . 2.079(2) yes
    Ir1 C1 . 2.175(2) yes
    Ir1 C2 . 2.163(2) yes
    Ir1 C3 . 2.201(2) yes
    Ir1 C4 . 2.230(2) yes
    Ir1 C5 . 2.232(2) yes
    N1 N2 . 1.194(3) ?
    N2 N3 . 1.157(3) ?
    N22 C17 . 1.383(3) ?
    N22 C21 . 1.370(3) ?
    C1 C2 . 1.442(3) ?
    C1 C5 . 1.446(3) ?
    C1 C6 . 1.487(3) ?
    C2 C3 . 1.445(3) ?
    C2 C7 . 1.495(3) ?
    C3 C4 . 1.424(3) ?
    C3 C8 . 1.496(3) ?
    C4 C5 . 1.434(3) ?
    C4 C9 . 1.500(3) ?
    C5 C10 . 1.502(3) ?
    C6 H6A . 0.9800 ?
    C6 H6B . 0.9800 ?
    C6 H6C . 0.9800 ?
    C7 H7A . 0.9800 ?
    C7 H7B . 0.9800 ?
    C7 H7C . 0.9800 ?
    C8 H8A . 0.9800 ?
    C8 H8B . 0.9800 ?
    C8 H8C . 0.9800 ?
    C9 H9A . 0.9800 ?
    C9 H9B . 0.9800 ?
    C9 H9C . 0.9800 ?
    C10 H10A . 0.9800 ?
    C10 H10B . 0.9800 ?
    C10 H10C . 0.9800 ?
    C11 C12 . 1.377(3) ?
    C11 C16 . 1.391(3) ?
    C12 C13 . 1.391(4) ?
    C12 H12 . 0.9500 ?
    C13 C14 . 1.383(4) ?
    C13 H13 . 0.9500 ?
    C14 C15 . 1.378(4) ?
    C14 H14 . 0.9500 ?
    C15 C16 . 1.398(3) ?
    C15 H15 . 0.9500 ?
    C16 C17 . 1.459(3) ?
    C17 C18 . 1.396(3) ?
    C18 C19 . 1.373(4) ?
    C18 H18 . 0.9500 ?
    C19 C20 . 1.391(4) ?
    C19 H19 . 0.9500 ?
    C20 C21 . 1.376(4) ?
    C20 H20 . 0.9500 ?
    C21 H21 . 0.9500 ?
loop_
    _geom_angle_atom_site_label_1
    _geom_angle_atom_site_label_2
    _geom_angle_atom_site_label_3
    _geom_angle_site_symmetry_1
    _geom_angle_site_symmetry_3
    _geom_angle
    _geom_angle_publ_flag
    C11 Ir1 N22 . . 77.94(9) n
    C11 Ir1 N1 . . 85.90(8) n
    N22 Ir1 N1 . . 83.83(8) n
    C11 Ir1 C1 . . 128.17(9) ?
    N22 Ir1 C1 . . 99.98(9) ?
    N1 Ir1 C1 . . 145.88(9) ?
    C11 Ir1 C2 . . 100.10(9) ?
    N22 Ir1 C2 . . 124.38(8) ?
    N1 Ir1 C2 . . 151.76(9) ?
    C11 Ir1 C3 . . 105.28(9) ?
    N22 Ir1 C3 . . 162.78(8) ?
    N1 Ir1 C3 . . 113.11(9) ?
    C11 Ir1 C4 . . 138.08(9) ?
    N22 Ir1 C4 . . 143.78(9) ?
    N1 Ir1 C4 . . 93.62(8) ?
    C11 Ir1 C5 . . 164.32(8) ?
    N22 Ir1 C5 . . 109.43(9) ?
    N1 Ir1 C5 . . 108.32(9) ?
    C1 Ir1 C2 . . 38.84(9) ?
    C1 Ir1 C3 . . 64.47(9) ?
    C1 Ir1 C4 . . 63.39(9) ?
    C1 Ir1 C5 . . 38.27(9) ?
    C2 Ir1 C3 . . 38.66(9) ?
    C2 Ir1 C4 . . 63.51(9) ?
    C2 Ir1 C5 . . 64.25(9) ?
    C3 Ir1 C4 . . 37.47(9) ?
    C3 Ir1 C5 . . 63.57(9) ?
    C4 Ir1 C5 . . 37.50(9) ?
    N2 N1 Ir1 . . 116.55(17) ?
    N1 N2 N3 . . 176.0(3) ?
    C21 N22 Ir1 . . 125.55(17) ?
    C17 N22 Ir1 . . 116.63(16) ?
    C21 N22 C17 . . 117.7(2) ?
    C2 C1 C5 . . 108.1(2) ?
    C2 C1 C6 . . 126.5(2) ?
    C5 C1 C6 . . 125.2(2) ?
    C2 C1 Ir1 . . 70.14(12) ?
    C5 C1 Ir1 . . 73.00(13) ?
    C6 C1 Ir1 . . 126.65(17) ?
    C1 C2 C3 . . 107.9(2) ?
    C1 C2 C7 . . 126.4(2) ?
    C3 C2 C7 . . 125.5(2) ?
    C1 C2 Ir1 . . 71.03(12) ?
    C3 C2 Ir1 . . 72.09(13) ?
    C7 C2 Ir1 . . 127.23(16) ?
    C4 C3 C2 . . 107.5(2) ?
    C4 C3 C8 . . 126.2(2) ?
    C2 C3 C8 . . 125.6(2) ?
    C4 C3 Ir1 . . 72.38(14) ?
    C2 C3 Ir1 . . 69.26(13) ?
    C8 C3 Ir1 . . 131.27(18) ?
    C3 C4 C5 . . 109.6(2) ?
    C3 C4 C9 . . 124.7(2) ?
    C5 C4 C9 . . 125.8(2) ?
    C3 C4 Ir1 . . 70.14(13) ?
    C5 C4 Ir1 . . 71.31(13) ?
    C9 C4 Ir1 . . 124.56(17) ?
    C4 C5 C1 . . 107.0(2) ?
    C4 C5 C10 . . 126.9(2) ?
    C1 C5 C10 . . 125.7(2) ?
    C4 C5 Ir1 . . 71.19(13) ?
    C1 C5 Ir1 . . 68.73(13) ?
    C10 C5 Ir1 . . 131.16(17) ?
    C1 C6 H6A . . 109.5 ?
    C1 C6 H6B . . 109.5 ?
    H6A C6 H6B . . 109.5 ?
    C1 C6 H6C . . 109.5 ?
    H6A C6 H6C . . 109.5 ?
    H6B C6 H6C . . 109.5 ?
    C2 C7 H7A . . 109.5 ?
    C2 C7 H7B . . 109.5 ?
    H7A C7 H7B . . 109.5 ?
    C2 C7 H7C . . 109.5 ?
    H7A C7 H7C . . 109.5 ?
    H7B C7 H7C . . 109.5 ?
    C3 C8 H8A . . 109.5 ?
    C3 C8 H8B . . 109.5 ?
    H8A C8 H8B . . 109.5 ?
    C3 C8 H8C . . 109.5 ?
    H8A C8 H8C . . 109.5 ?
    H8B C8 H8C . . 109.5 ?
    C4 C9 H9A . . 109.5 ?
    C4 C9 H9B . . 109.5 ?
    H9A C9 H9B . . 109.5 ?
    C4 C9 H9C . . 109.5 ?
    H9A C9 H9C . . 109.5 ?
    H9B C9 H9C . . 109.5 ?
    C5 C10 H10A . . 109.5 ?
    C5 C10 H10B . . 109.5 ?
    H10A C10 H10B . . 109.5 ?
    C5 C10 H10C . . 109.5 ?
    H10A C10 H10C . . 109.5 ?
    H10B C10 H10C . . 109.5 ?
    C12 C11 C16 . . 117.7(2) ?
    C12 C11 Ir1 . . 125.87(18) ?
    C16 C11 Ir1 . . 116.43(17) ?
    C11 C12 C13 . . 121.9(2) ?
    C11 C12 H12 . . 119.1 ?
    C13 C12 H12 . . 119.1 ?
    C14 C13 C12 . . 119.9(2) ?
    C14 C13 H13 . . 120.1 ?
    C12 C13 H13 . . 120.1 ?
    C15 C14 C13 . . 119.3(2) ?
    C15 C14 H14 . . 120.3 ?
    C13 C14 H14 . . 120.3 ?
    C14 C15 C16 . . 120.2(2) ?
    C14 C15 H15 . . 119.9 ?
    C16 C15 H15 . . 119.9 ?
    C11 C16 C15 . . 121.0(2) ?
    C11 C16 C17 . . 114.7(2) ?
    C15 C16 C17 . . 124.3(2) ?
    N22 C17 C18 . . 120.9(2) ?
    N22 C17 C16 . . 114.1(2) ?
    C18 C17 C16 . . 125.0(2) ?
    C19 C18 C17 . . 120.1(2) ?
    C19 C18 H18 . . 120.0 ?
    C17 C18 H18 . . 120.0 ?
    C18 C19 C20 . . 119.4(2) ?
    C18 C19 H19 . . 120.3 ?
    C20 C19 H19 . . 120.3 ?
    C21 C20 C19 . . 119.2(3) ?
    C21 C20 H20 . . 120.4 ?
    C19 C20 H20 . . 120.4 ?
    N22 C21 C20 . . 122.6(2) ?
    N22 C21 H21 . . 118.7 ?
    C20 C21 H21 . . 118.7 ?
loop_
    _geom_torsion_atom_site_label_1
    _geom_torsion_atom_site_label_2
    _geom_torsion_atom_site_label_3
    _geom_torsion_atom_site_label_4
    _geom_torsion_site_symmetry_1
    _geom_torsion_site_symmetry_2
    _geom_torsion_site_symmetry_3
    _geom_torsion_site_symmetry_4
    _geom_torsion
    _geom_torsion_publ_flag
    C5 C1 C2 C3 . . . . 0.5(2) ?
    C6 C1 C2 C3 . . . . 175.4(2) ?
    Ir1 C1 C2 C3 . . . . -63.08(16) ?
    C5 C1 C2 C7 . . . . -173.7(2) ?
    C6 C1 C2 C7 . . . . 1.3(4) ?
    Ir1 C1 C2 C7 . . . . 122.8(2) ?
    C5 C1 C2 Ir1 . . . . 63.57(15) ?
    C6 C1 C2 Ir1 . . . . -121.5(2) ?
    C1 C2 C3 C4 . . . . -0.3(3) ?
    C7 C2 C3 C4 . . . . 173.9(2) ?
    Ir1 C2 C3 C4 . . . . -62.72(16) ?
    C1 C2 C3 C8 . . . . -171.0(2) ?
    C7 C2 C3 C8 . . . . 3.2(4) ?
    Ir1 C2 C3 C8 . . . . 126.6(2) ?
    C1 C2 C3 Ir1 . . . . 62.40(15) ?
    C7 C2 C3 Ir1 . . . . -123.4(2) ?
    C2 C3 C4 C5 . . . . 0.0(3) ?
    C8 C3 C4 C5 . . . . 170.6(2) ?
    Ir1 C3 C4 C5 . . . . -60.66(16) ?
    C2 C3 C4 C9 . . . . 179.6(2) ?
    C8 C3 C4 C9 . . . . -9.8(4) ?
    Ir1 C3 C4 C9 . . . . 118.9(2) ?
    C2 C3 C4 Ir1 . . . . 60.70(16) ?
    C8 C3 C4 Ir1 . . . . -128.7(3) ?
    C3 C4 C5 C1 . . . . 0.3(3) ?
    C9 C4 C5 C1 . . . . -179.3(2) ?
    Ir1 C4 C5 C1 . . . . -59.68(15) ?
    C3 C4 C5 C10 . . . . -172.2(2) ?
    C9 C4 C5 C10 . . . . 8.2(4) ?
    Ir1 C4 C5 C10 . . . . 127.9(2) ?
    C3 C4 C5 Ir1 . . . . 59.94(16) ?
    C9 C4 C5 Ir1 . . . . -119.6(2) ?
    C2 C1 C5 C4 . . . . -0.5(2) ?
    C6 C1 C5 C4 . . . . -175.5(2) ?
    Ir1 C1 C5 C4 . . . . 61.27(16) ?
    C2 C1 C5 C10 . . . . 172.1(2) ?
    C6 C1 C5 C10 . . . . -2.9(4) ?
    Ir1 C1 C5 C10 . . . . -126.2(2) ?
    C2 C1 C5 Ir1 . . . . -61.72(15) ?
    C6 C1 C5 Ir1 . . . . 123.2(2) ?
    C16 C11 C12 C13 . . . . 1.5(4) ?
    Ir1 C11 C12 C13 . . . . -179.50(19) ?
    C11 C12 C13 C14 . . . . -1.0(4) ?
    C12 C13 C14 C15 . . . . -0.1(4) ?
    C13 C14 C15 C16 . . . . 0.6(4) ?
    C12 C11 C16 C15 . . . . -0.9(3) ?
    Ir1 C11 C16 C15 . . . . 179.99(18) ?
    C12 C11 C16 C17 . . . . 179.1(2) ?
    Ir1 C11 C16 C17 . . . . 0.0(3) ?
    C14 C15 C16 C11 . . . . -0.1(4) ?
    C14 C15 C16 C17 . . . . 179.8(2) ?
    C21 N22 C17 C18 . . . . -0.9(3) ?
    Ir1 N22 C17 C18 . . . . 175.84(17) ?
    C21 N22 C17 C16 . . . . 179.7(2) ?
    Ir1 N22 C17 C16 . . . . -3.6(3) ?
    C11 C16 C17 N22 . . . . 2.3(3) ?
    C15 C16 C17 N22 . . . . -177.7(2) ?
    C11 C16 C17 C18 . . . . -177.1(2) ?
    C15 C16 C17 C18 . . . . 3.0(4) ?
    N22 C17 C18 C19 . . . . 1.4(4) ?
    C16 C17 C18 C19 . . . . -179.2(2) ?
    C17 C18 C19 C20 . . . . -0.8(4) ?
    C18 C19 C20 C21 . . . . -0.3(4) ?
    C17 N22 C21 C20 . . . . -0.3(4) ?
    Ir1 N22 C21 C20 . . . . -176.68(19) ?
    C19 C20 C21 N22 . . . . 0.9(4) ?
_iucr_refine_instructions_details
;
TITL KA091220off
CELL  0.71075 15.48214 7.39376 15.71370 90.000 91.477 90.000
ZERR  4 0.00179 0.00086 0.00181 0.000 0.004 0.000
LATT 1
SYMM .50-X, .50+Y, .50-Z
SFAC C H IR N
UNIT 84 92 4 16
SHEL 99999.000000 0.000000
L.S. 10
FMAP 2
PLAN -10
WPDB -2
HTAB
BOND $H
CONF
LIST 4
TEMP -80.0
ACTA
SIZE 0.300 0.300 0.200
WGHT    0.007800    2.039000
FVAR       1.16983
IR1   3    0.504696    0.268644    0.740539    11.00000    0.01507    0.01433 =
         0.01873    0.00032   -0.00018    0.00073
N22   4    0.422294    0.366557    0.644678    11.00000    0.02256    0.02100 =
         0.02873    0.00199   -0.00074   -0.00242
N1    4    0.559738    0.531496    0.735292    11.00000    0.02482    0.02079 =
         0.02979    0.00122   -0.00198   -0.00294
N2    4    0.587978    0.591877    0.800758    11.00000    0.02071    0.01813 =
         0.03533    0.00272    0.00102    0.00133
N3    4    0.617223    0.658676    0.861558    11.00000    0.04184    0.03155 =
         0.04116   -0.00592   -0.01068    0.00019
C1    1    0.515401   -0.011970    0.700663    11.00000    0.02188    0.01423 =
         0.02196    0.00049    0.00013    0.00271
C2    1    0.500479   -0.003481    0.790792    11.00000    0.01984    0.01511 =
         0.02184    0.00141   -0.00032    0.00221
C3    1    0.573133    0.088260    0.830984    11.00000    0.02070    0.02034 =
         0.02388   -0.00102   -0.00365    0.00514
C4    1    0.631639    0.133890    0.765934    11.00000    0.01750    0.01621 =
         0.03485    0.00074   -0.00220    0.00369
C5    1    0.597592    0.073076    0.685151    11.00000    0.02013    0.01862 =
         0.02671    0.00268    0.00108    0.00415
C6    1    0.460491   -0.105682    0.635320    11.00000    0.02922    0.02163 =
         0.02727   -0.00429   -0.00498   -0.00013
AFIX 137
H6A   2    0.400311   -0.105794    0.653188    11.00000   -1.50000
H6B   2    0.480466   -0.230605    0.628949    11.00000   -1.50000
H6C   2    0.464514   -0.042394    0.580769    11.00000   -1.50000
AFIX   0
C7    1    0.427731   -0.090478    0.836312    11.00000    0.02339    0.02387 =
         0.03168    0.00508    0.00495   -0.00051
AFIX 137
H7A   2    0.446998   -0.206709    0.860004    11.00000   -1.50000
H7B   2    0.379093   -0.110421    0.796262    11.00000   -1.50000
H7C   2    0.409418   -0.011327    0.882507    11.00000   -1.50000
AFIX   0
C8    1    0.590083    0.103784    0.924870    11.00000    0.03543    0.03876 =
         0.02468   -0.00640   -0.00770    0.00927
AFIX 137
H8A   2    0.627397    0.208396    0.936585    11.00000   -1.50000
H8B   2    0.618732   -0.006355    0.945787    11.00000   -1.50000
H8C   2    0.535224    0.119478    0.953732    11.00000   -1.50000
AFIX   0
C9    1    0.715568    0.231917    0.780586    11.00000    0.01872    0.02685 =
         0.05289   -0.00526   -0.00264   -0.00194
AFIX 137
H9A   2    0.760261    0.145653    0.799164    11.00000   -1.50000
H9B   2    0.708542    0.324231    0.824622    11.00000   -1.50000
H9C   2    0.732718    0.289894    0.727543    11.00000   -1.50000
AFIX   0
C10   1    0.643059    0.073965    0.601882    11.00000    0.02706    0.03791 =
         0.02954    0.00692    0.00769    0.00731
AFIX 137
H10A  2    0.657453   -0.050372    0.585945    11.00000   -1.50000
H10B  2    0.696204    0.145414    0.607632    11.00000   -1.50000
H10C  2    0.605193    0.127434    0.557728    11.00000   -1.50000
AFIX   0
C11   1    0.407890    0.387455    0.809321    11.00000    0.01659    0.01306 =
         0.02097   -0.00136    0.00176   -0.00145
C12   1    0.403855    0.392749    0.896750    11.00000    0.02785    0.02409 =
         0.02780   -0.00111    0.00059    0.00312
AFIX  43
H12   2    0.448989    0.338754    0.930043    11.00000   -1.20000
AFIX   0
C13   1    0.335570    0.474913    0.937698    11.00000    0.03380    0.02696 =
         0.02787   -0.00426    0.00696   -0.00059
AFIX  43
H13   2    0.334001    0.474800    0.998096    11.00000   -1.20000
AFIX   0
C14   1    0.270002    0.556723    0.890329    11.00000    0.02527    0.02400 =
         0.04001   -0.00681    0.01027    0.00049
AFIX  43
H14   2    0.223145    0.612954    0.917861    11.00000   -1.20000
AFIX   0
C15   1    0.273298    0.555884    0.802780    11.00000    0.01923    0.02054 =
         0.04031   -0.00275    0.00109    0.00142
AFIX  43
H15   2    0.228817    0.612853    0.769759    11.00000   -1.20000
AFIX   0
C16   1    0.341899    0.471459    0.762375    11.00000    0.01845    0.01443 =
         0.02964    0.00030    0.00059   -0.00153
C17   1    0.350968    0.462940    0.670304    11.00000    0.01720    0.01482 =
         0.03092    0.00141   -0.00143   -0.00409
C18   1    0.294881    0.544073    0.610687    11.00000    0.01783    0.02194 =
         0.03949    0.00744   -0.00207   -0.00139
AFIX  43
H18   2    0.246873    0.612183    0.629270    11.00000   -1.20000
AFIX   0
C19   1    0.309044    0.525516    0.525213    11.00000    0.02328    0.03023 =
         0.03541    0.01345   -0.00962   -0.00575
AFIX  43
H19   2    0.270605    0.579248    0.484457    11.00000   -1.20000
AFIX   0
C20   1    0.380187    0.427327    0.498846    11.00000    0.03072    0.03235 =
         0.02531    0.00713   -0.00362   -0.00616
AFIX  43
H20   2    0.390662    0.412763    0.439938    11.00000   -1.20000
AFIX   0
C21   1    0.435187    0.351573    0.559043    11.00000    0.02410    0.02480 =
         0.02657    0.00338    0.00215   -0.00126
AFIX  43
H21   2    0.484073    0.286246    0.540490    11.00000   -1.20000
AFIX   0
HKLF 4
REM  KA091220off
REM R1 =  0.0172 for    4022 Fo > 4sig(Fo)  and  0.0177 for all    4115 data
REM    240 parameters refined using      0 restraints
END
WGHT      0.0075      2.0309
REM No hydrogen bonds found for HTAB generation
REM Highest difference peak  1.613,  deepest hole -0.652,  1-sigma level  0.111
Q1    1   0.5333  0.2709  0.7810  11.00000  0.05    1.61
Q2    1   0.4764  0.2520  0.7011  11.00000  0.05    1.53
Q3    1   0.4669  0.2112  0.7593  11.00000  0.05    0.72
Q4    1   0.3832  0.4313  0.7938  11.00000  0.05    0.52
Q5    1   0.4030  0.3981  0.8426  11.00000  0.05    0.51
Q6    1   0.5432  0.0166  0.8201  11.00000  0.05    0.46
Q7    1   0.5775  0.1131  0.8733  11.00000  0.05    0.46
Q8    1   0.3238  0.4983  0.6374  11.00000  0.05    0.37
Q9    1   0.6221  0.1071  0.7234  11.00000  0.05    0.36
Q10   1   0.6111  0.0821  0.8055  11.00000  0.05    0.34
;
data_global
_journal_date_recd_electronic     2013-09-20
_journal_date_accepted     2013-09-22
_journal_name_full     'Acta Crystallographica, Section E'
_journal_year     2013
_journal_volume     69
_journal_issue     10
_journal_page_first     m566
_journal_page_last     m566
_journal_paper_category     QM
_journal_paper_doi     10.1107/S1600536813026159
_journal_coeditor_code     IS5306
_publ_contact_author_name     'Dr. Takayoshi Suzuki'
_publ_contact_author_address
;
Department of Chemistry,
Faculty of Science,
Okayama University,
Tsushimanaka 3-1-1
Okayama 700-8530, Japan
;
_publ_contact_author_email     suzuki@okayama-u.ac.jp
_publ_contact_author_fax     '81 86 251 7900'
_publ_contact_author_phone     '81 86 251 7900'
_publ_section_title
;
Azido(\h^5^-pentamethylcyclopentadienyl)[2-(pyridin-2-yl)phenyl]iridium(III)
;
loop_
    _publ_author_name
    _publ_author_address
    'Ariyoshi, Keita'
;
Department of Chemistry, Faculty of Science, Okayama University,
Tsushimanaka 3-1-1, Okayama, 700-8530, Japan
;
    'Suzuki, Takayoshi'
;
Department of Chemistry, Faculty of Science, Okayama University,
Tsushimanaka 3-1-1, Okayama, 700-8530, Japan
;
