# Supplementary material for: Azido­(η5-penta­methyl­cyclo­penta­dien­yl)[2-(pyridin-2-yl)phen­yl]iridium(III)
Source: Acta Crystallogr Sect E Struct Rep Online. 2013 Sep 28;69(Pt 10):m566. doi: 10.1107/S1600536813026159 (PMC3790367; doi:10.1107/S1600536813026159)
Supplement: Supplementary file 2 [file e-69-0m566-Isup2.hkl]

#
# h,k,l, Fc-squared, Fo-squared, sigma(Fo-squared), status flag
#
data_I
_shelx_title ' KA091220off'
_shelx_refln_list_code          4
_shelx_F_calc_maximum      356.04
_exptl_crystal_F_000      1016.00
_reflns_d_resolution_high  0.7701

loop_
 _space_group_symop_operation_xyz
 'x, y, z'
 '-x+1/2, y+1/2, -z+1/2'
 '-x, -y, -z'
 'x-1/2, -y-1/2, z-1/2'

_cell_length_a    15.4821
_cell_length_b     7.3938
_cell_length_c    15.7137
_cell_angle_alpha  90.000
_cell_angle_beta   91.477
_cell_angle_gamma  90.000

_shelx_F_squared_multiplier     1.000

loop_
 _refln_index_h
 _refln_index_k
 _refln_index_l
 _refln_F_squared_calc
 _refln_F_squared_meas
 _refln_F_squared_sigma
 _refln_observed_status
   4   0   0      34017.61      35008.65      1052.12 o
   6   0   0      25823.03      25822.99       827.44 o
   8   0   0      43551.57      44885.20      1646.06 o
  10   0   0      42990.38      43752.60      1627.35 o
  12   0   0      32907.38      32213.70      1086.56 o
  14   0   0      28570.03      27681.98       920.29 o
  16   0   0      10291.48       9918.43       410.90 o
  18   0   0       8803.42       8735.03       356.76 o
  20   0   0       6160.84       5765.95       233.48 o
   1   1   0       2375.98       2578.79        29.04 o
   2   1   0         31.16        123.93         5.29 o
   3   1   0       9243.21      10230.52       127.63 o
   4   1   0        234.19        290.70         6.21 o
   5   1   0        933.83        989.93        22.55 o
   6   1   0       6086.26       6194.25       117.09 o
   7   1   0        609.03        728.77        14.80 o
   8   1   0       2775.75       2742.15        46.45 o
   9   1   0        137.41        206.56        26.18 o
  10   1   0       6265.41       6089.55       128.98 o
  11   1   0        171.65        232.84        11.24 o
  12   1   0       2338.47       2191.16        45.79 o
  13   1   0        539.15        628.04        36.51 o
  14   1   0       2977.82       2895.84        52.58 o
  15   1   0          6.26         30.16        10.18 o
  16   1   0       3681.86       3509.17        67.76 o
  17   1   0        146.93        140.50        15.00 o
  18   1   0       2811.90       2664.26        68.00 o
  19   1   0        257.49        243.84        20.21 o
   0   2   0       4714.14       4355.66        58.39 o
   1   2   0      12507.41      13583.93       188.90 o
   2   2   0      61758.06      61260.03      2238.20 o
   3   2   0      53888.46      61916.12      1725.05 o
   4   2   0      66815.34      72760.71      2231.11 o
   5   2   0          1.67         17.71         2.74 o
   6   2   0      40538.86      42254.68      1034.41 o
   7   2   0       2577.77       2766.89        36.26 o
   8   2   0      40031.25      40920.08      1006.26 o
   9   2   0       1630.25       1630.28        24.82 o
  10   2   0      29918.73      29239.32       648.87 o
  11   2   0        953.95        947.06        20.65 o
  12   2   0      15838.86      15631.58       297.96 o
  13   2   0         62.09         62.97         9.23 o
  14   2   0      13340.35      13018.24       268.80 o
  15   2   0          7.53         16.43         6.75 o
  16   2   0      12240.03      12085.81       259.72 o
  17   2   0         60.10         63.88        12.01 o
  18   2   0       7717.97       7602.68       182.62 o
  19   2   0        444.94        454.55        38.03 o
   1   3   0      10137.63      10351.48       143.42 o
   2   3   0        602.67        626.85         7.52 o
   3   3   0      22791.08      25241.25       626.56 o
   4   3   0       1003.96       1104.81        17.92 o
   5   3   0       1673.98       1757.71        35.05 o
   6   3   0        115.73        138.69         6.64 o
   7   3   0       5208.00       5093.30        68.87 o
   8   3   0       1952.10       1969.66        33.05 o
   9   3   0       7358.79       7574.86       120.93 o
  10   3   0       1188.59       1154.56        22.75 o
  11   3   0       6639.67       6538.14       148.31 o
  12   3   0       3308.11       3254.79        49.48 o
  13   3   0       2328.34       2339.52        46.15 o
  14   3   0       3331.15       3342.31        60.00 o
  15   3   0       1931.20       1995.66        48.13 o
  16   3   0       2303.76       2342.32        74.18 o
  17   3   0       1348.10       1409.62        43.11 o
  18   3   0       1595.87       1672.50        44.93 o
  19   3   0        600.63        593.29        28.69 o
   0   4   0      26208.97      27335.21       781.34 o
   1   4   0        120.89        178.96         6.36 o
   2   4   0      23865.21      24350.18       469.56 o
   3   4   0       7610.95       8257.95       127.87 o
   4   4   0      56679.44      60245.00      2069.40 o
   5   4   0         18.36         43.77         7.11 o
   6   4   0      60621.99      65570.24      2383.51 o
   7   4   0        223.95        229.84        13.57 o
   8   4   0      25359.68      25326.73       660.70 o
   9   4   0        246.70        291.31        15.12 o
  10   4   0      16772.39      16861.99       325.35 o
  11   4   0         16.05         23.10         4.04 o
  12   4   0      13431.06      13401.05       251.72 o
  13   4   0       1338.61       1289.93        26.42 o
  14   4   0      12204.60      12152.36       269.46 o
  15   4   0       1012.09        981.64        24.99 o
  16   4   0       8288.60       8111.29       166.99 o
  17   4   0        477.34        432.15        65.36 o
  18   4   0       8029.52       7923.73       238.11 o
   1   5   0      12391.76      12203.83       192.78 o
   2   5   0        431.51        447.95         7.73 o
   3   5   0       6268.13       6008.60        96.29 o
   4   5   0        522.18        541.95        17.91 o
   5   5   0       9123.21       9113.91       180.44 o
   6   5   0       2740.98       2814.58        55.38 o
   7   5   0       7755.48       7943.52       170.56 o
   8   5   0        325.08        377.64        18.31 o
   9   5   0       2103.12       2159.00        60.87 o
  10   5   0       1397.33       1421.28        48.87 o
  11   5   0       3025.27       2994.95        91.80 o
  12   5   0       1268.42       1271.77        40.95 o
  13   5   0       3408.65       3541.96       122.65 o
  14   5   0       1608.62       1642.72        58.53 o
  15   5   0       3316.39       3311.56       120.31 o
  16   5   0       1615.64       1558.86        79.44 o
  17   5   0       2031.59       1969.68        80.84 o
   0   6   0      21005.06      20965.03       626.11 o
   1   6   0        433.42        426.70        12.74 o
   2   6   0      14599.15      14675.51       260.60 o
   3   6   0        433.45        446.22        15.49 o
   4   6   0      11588.87      11652.81       256.93 o
   5   6   0       1710.08       1791.15        41.54 o
   6   6   0       5449.56       5544.99       120.05 o
   7   6   0         17.46         42.36        11.31 o
   8   6   0       9816.31       9769.65       251.64 o
   9   6   0         33.41         60.71        14.91 o
  10   6   0      10479.13      10638.22       276.54 o
  11   6   0       1739.24       1788.20        84.80 o
  12   6   0       6977.88       7035.94       200.53 o
  13   6   0       1093.26       1134.63        47.55 o
  14   6   0       5375.92       5363.73       172.93 o
  15   6   0        985.26       1048.47        53.65 o
   1   7   0       9329.10       9155.96       185.43 o
   2   7   0        388.67        378.98        17.49 o
   3   7   0      12123.97      11626.93       339.97 o
   4   7   0        259.09        256.73        19.19 o
   5   7   0      13766.17      14166.50       335.84 o
   6   7   0        148.77        193.93        19.73 o
   7   7   0      12058.98      12432.21       308.57 o
   8   7   0       2351.91       2240.27        77.10 o
   9   7   0      11276.01      11372.05       319.31 o
  10   7   0        370.76        413.80        27.84 o
  11   7   0       4665.32       4971.79       145.12 o
  12   7   0         63.72         68.90        19.78 o
  13   7   0       3952.17       3966.41       139.34 o
   0   8   0       6976.61       6823.28       205.45 o
   1   8   0         18.88         15.25         4.72 o
   2   8   0       8323.52       7830.92       265.39 o
   3   8   0         24.23         50.70        11.56 o
   4   8   0       4975.32       5019.82       119.10 o
   5   8   0         30.59         31.36        13.08 o
   6   8   0       5245.61       5654.01       171.54 o
   7   8   0        906.25        894.39        43.52 o
   8   8   0       3720.68       3860.04       127.73 o
   9   8   0       1782.02       1718.34        76.50 o
  10   8   0       4162.40       4243.27       166.19 o
  11   8   0        113.64        141.72        25.44 o
   1   9   0       6373.22       7233.17       344.68 o
   2   9   0        181.87        178.34        15.00 o
   3   9   0       7535.79       7550.21       208.99 o
   4   9   0         67.86         77.50        13.95 o
   5   9   0       4583.09       4893.22       136.60 o
   6   9   0         19.91         26.81        14.41 o
   7   9   0       6319.69       6510.89       386.93 o
 -19   0   1       4165.14       4122.56       122.74 o
 -17   0   1       5214.21       5006.13       135.76 o
 -15   0   1       6438.15       6085.04       177.94 o
 -13   0   1       1927.58       1848.31        65.25 o
 -11   0   1       6182.42       6026.63       170.67 o
  -9   0   1       2991.21       2986.95        85.50 o
  -7   0   1       2390.32       2525.37        41.45 o
  -5   0   1       6604.01       7207.10       120.41 o
  -3   0   1       7385.59       8083.60       129.90 o
   3   0   1       3300.27       3262.67        80.68 o
   5   0   1        606.81        641.42        12.47 o
   7   0   1         21.58         57.88         7.35 o
   9   0   1       3418.36       3316.70        62.37 o
  11   0   1       7231.80       6968.44       171.95 o
  13   0   1       4000.41       3856.45       112.59 o
  15   0   1        672.08        646.37        32.97 o
  17   0   1       4620.68       4335.53       124.61 o
  19   0   1       2930.25       2818.10       105.37 o
 -19   1   1       8291.30       8158.94       176.10 o
 -18   1   1         42.95         44.00        10.86 o
 -17   1   1       9332.04       9104.40       186.76 o
 -16   1   1        279.43        295.26        21.75 o
 -15   1   1      15954.12      15126.90       361.01 o
 -14   1   1         41.31         51.34         7.26 o
 -13   1   1      20796.85      20139.70       428.88 o
 -12   1   1         67.81         70.29         7.96 o
 -11   1   1      24397.90      23515.35       494.54 o
 -10   1   1        117.80        107.75         8.32 o
  -9   1   1      35875.71      36366.26       872.52 o
  -8   1   1        168.87        194.20         6.94 o
  -7   1   1      43553.94      44734.22      1120.79 o
  -6   1   1         44.61        112.12        10.59 o
  -5   1   1      67003.48      69852.77      2093.59 o
  -4   1   1       3161.01       3254.54        40.80 o
  -3   1   1      60326.33      65507.80      1861.62 o
  -2   1   1       5301.64       5993.17        61.65 o
  -1   1   1     101350.86     107774.10      3882.45 o
   0   1   1        202.01        233.30         2.76 o
   1   1   1      96197.10     102940.46      3893.49 o
   2   1   1      10592.27      11208.83       152.94 o
   3   1   1      52210.74      55291.23      1456.31 o
   4   1   1       3676.82       3647.52        47.65 o
   5   1   1      45408.39      45781.49      1137.12 o
   6   1   1       1115.01       1145.63        19.26 o
   7   1   1      46940.31      47760.14      1250.64 o
   8   1   1       1146.44       1244.08        18.10 o
   9   1   1      43981.23      44617.07      1182.67 o
  10   1   1        305.41        282.75        10.38 o
  11   1   1      36319.88      35769.66       899.24 o
  12   1   1        291.49        265.55        11.69 o
  13   1   1      28136.34      27384.75       648.93 o
  14   1   1       1168.56       1114.41        29.56 o
  15   1   1      15749.50      15055.25       356.58 o
  16   1   1        594.71        567.85        20.98 o
  17   1   1       8048.62       7905.99       200.54 o
  18   1   1        319.22        279.17        18.56 o
  19   1   1       6250.73       6117.25       161.73 o
 -19   2   1       2783.58       2719.78        68.06 o
 -18   2   1        555.03        578.80        22.38 o
 -17   2   1       2600.81       2557.01        60.07 o
 -16   2   1        261.60        316.64        29.75 o
 -15   2   1       3564.80       3499.65        65.89 o
 -14   2   1        386.86        419.76        27.83 o
 -13   2   1       5435.65       5232.42        85.87 o
 -12   2   1        995.77        962.10        20.55 o
 -11   2   1       4919.89       4622.36        70.90 o
 -10   2   1       2042.74       2095.30        57.24 o
  -9   2   1       3671.38       3595.72        49.14 o
  -8   2   1       1746.46       1746.04        24.38 o
  -7   2   1       1849.52       1985.21        24.25 o
  -6   2   1       5318.17       5401.10        75.69 o
  -5   2   1        137.95        159.51         4.90 o
  -4   2   1       4282.24       4161.36        43.04 o
  -3   2   1         27.45         87.86         4.80 o
  -2   2   1       9076.11       9295.35       115.53 o
  -1   2   1       6731.41       7046.95        84.99 o
   0   2   1        712.19        718.32         7.39 o
   1   2   1       4201.55       4554.44        70.24 o
   2   2   1      13839.36      15121.73       267.26 o
   3   2   1       6831.20       7224.59       103.95 o
   4   2   1       4364.10       4502.60        48.09 o
   5   2   1          6.65         43.30         3.25 o
   6   2   1       3865.58       3931.61        48.46 o
   7   2   1       1336.77       1290.53        18.58 o
   8   2   1         50.55        115.48        14.11 o
   9   2   1       2941.76       2889.81        40.01 o
  10   2   1        465.59        478.18        34.47 o
  11   2   1       1525.31       1514.04        33.04 o
  12   2   1       4305.53       4177.04        90.16 o
  13   2   1        342.37        353.11        13.52 o
  14   2   1       1056.77       1107.76        41.04 o
  15   2   1       4355.86       4247.55        80.45 o
  16   2   1        690.45        716.37        37.45 o
  17   2   1        681.17        697.12        29.10 o
  18   2   1        217.49        270.56        19.16 o
  19   2   1       2055.34       2085.36        58.06 o
 -19   3   1       3459.59       3532.91        83.31 o
 -18   3   1        405.33        387.74        19.86 o
 -17   3   1       7820.10       7840.56       166.78 o
 -16   3   1        264.47        276.14        17.92 o
 -15   3   1      11102.70      11116.26       214.34 o
 -14   3   1       1775.84       1744.77        39.74 o
 -13   3   1      15543.78      15836.47       339.33 o
 -12   3   1       1727.44       1703.85        32.36 o
 -11   3   1      18904.50      18999.18       380.59 o
 -10   3   1        532.02        581.28        20.22 o
  -9   3   1      30017.80      30251.21       684.67 o
  -8   3   1       1027.07       1044.14        15.49 o
  -7   3   1      27888.66      28589.56       609.55 o
  -6   3   1         80.30        116.89         4.89 o
  -5   3   1      53158.75      58327.44      1640.81 o
  -4   3   1        421.09        466.62         8.27 o
  -3   3   1      53119.21      57663.66      1590.81 o
  -2   3   1        814.26        822.55        12.78 o
  -1   3   1      48520.05      51476.11      1350.17 o
   0   3   1         26.75         38.58         3.56 o
   1   3   1      44242.99      46454.90      1152.76 o
   2   3   1          4.35         12.60         4.12 o
   3   3   1      61716.00      67149.43      2357.01 o
   4   3   1       1960.55       2023.82        31.20 o
   5   3   1      70383.23      77030.48      2968.90 o
   6   3   1        308.95        394.88        11.15 o
   7   3   1      20589.40      21037.57       422.50 o
   8   3   1       1356.65       1379.16        18.23 o
   9   3   1      32725.31      33558.64       797.25 o
  10   3   1       2466.49       2475.43        38.03 o
  11   3   1      14234.51      13886.53       274.85 o
  12   3   1         70.70         70.67         9.26 o
  13   3   1      13942.81      13893.49       294.95 o
  14   3   1        542.69        531.99        25.08 o
  15   3   1      12381.61      12207.53       240.82 o
  16   3   1        292.06        278.95        20.07 o
  17   3   1      11952.08      11900.79       274.64 o
  18   3   1         85.15         83.13        12.55 o
  19   3   1       8394.81       8460.84       222.62 o
 -18   4   1       1174.70       1160.50        47.56 o
 -17   4   1       1771.08       1672.70        60.80 o
 -16   4   1       2795.49       2849.96        74.14 o
 -15   4   1       2807.51       2855.69        58.73 o
 -14   4   1       2960.43       3022.11       114.43 o
 -13   4   1       2173.22       2252.79        43.80 o
 -12   4   1       4318.47       4335.70        71.33 o
 -11   4   1       4329.43       4359.17        68.94 o
 -10   4   1       2189.03       2177.22        44.65 o
  -9   4   1       2146.02       2081.70        34.37 o
  -8   4   1       3140.06       3146.33        41.46 o
  -7   4   1       2037.61       1978.96        30.02 o
  -6   4   1       5122.84       4902.18        87.44 o
  -5   4   1       5571.90       5722.12        70.07 o
  -4   4   1      12213.41      12166.73       192.12 o
  -3   4   1        971.31        892.52        17.87 o
  -2   4   1       8347.76       8353.58       112.00 o
  -1   4   1        156.28        189.21         5.61 o
   0   4   1      13759.92      13854.78       255.30 o
   1   4   1        401.70        490.86        10.49 o
   2   4   1       8710.42       8757.10       193.38 o
   3   4   1        374.58        445.78        12.87 o
   4   4   1      10421.11      10554.63       204.62 o
   5   4   1       4793.01       5158.65        87.72 o
   6   4   1        983.03       1043.59        34.88 o
   7   4   1       1225.38       1237.28        30.63 o
   8   4   1       5257.09       5094.50       101.88 o
   9   4   1         56.35         73.26         6.37 o
  10   4   1      10960.22      11041.75       185.40 o
  11   4   1        668.81        670.64        17.35 o
  12   4   1       3177.61       3155.22        63.05 o
  13   4   1       1969.06       1965.43        38.68 o
  14   4   1       3071.82       3093.88        58.48 o
  15   4   1       1664.50       1642.64        34.76 o
  16   4   1       1278.06       1235.80        53.14 o
  17   4   1       2184.55       2125.54        74.07 o
  18   4   1       1427.47       1562.64       130.29 o
 -17   5   1       3033.64       3050.91        97.61 o
 -16   5   1        505.23        482.78        33.24 o
 -15   5   1       4888.96       4825.06       130.89 o
 -14   5   1        506.86        520.66        35.72 o
 -13   5   1       8155.73       8349.48       215.94 o
 -12   5   1        627.00        622.69        26.68 o
 -11   5   1      12723.95      12800.71       336.64 o
 -10   5   1        794.08        828.93        31.37 o
  -9   5   1      16493.21      16582.83       428.05 o
  -8   5   1         81.38        101.12        11.67 o
  -7   5   1      20456.04      20724.62       508.67 o
  -6   5   1        183.86        194.12        12.00 o
  -5   5   1      20190.13      20184.64       475.60 o
  -4   5   1       1422.71       1478.02        23.55 o
  -3   5   1      18071.12      18165.76       354.94 o
  -2   5   1        299.00        333.73         8.88 o
  -1   5   1      20354.80      20281.36       381.52 o
   0   5   1        124.92        141.29         6.65 o
   1   5   1      22126.02      22096.04       427.89 o
   2   5   1        167.37        207.45         6.51 o
   3   5   1      19770.02      19917.82       457.74 o
   4   5   1        278.18        320.70        14.65 o
   5   5   1      20818.82      20785.06       492.46 o
   6   5   1         35.38         40.18         9.27 o
   7   5   1      31268.41      32190.00       930.82 o
   8   5   1         24.25         35.01         9.68 o
   9   5   1      10778.48      10910.75       273.36 o
  10   5   1        111.33        141.51        19.95 o
  11   5   1      11307.34      11220.26       278.72 o
  12   5   1        701.47        702.06        39.03 o
  13   5   1       8542.82       8657.00       249.30 o
  14   5   1        550.64        607.51        32.37 o
  15   5   1       6099.34       6078.25       227.75 o
  16   5   1        746.66        765.23        43.51 o
  17   5   1       4765.76       4755.92       162.54 o
 -15   6   1       1440.42       1456.83        61.66 o
 -14   6   1       4441.35       4632.20       160.28 o
 -13   6   1        684.05        691.61        37.54 o
 -12   6   1       4951.22       5071.52       141.79 o
 -11   6   1        259.65        291.79        24.17 o
 -10   6   1       5883.72       5998.66       157.06 o
  -9   6   1        556.46        561.26        25.82 o
  -8   6   1       9272.77       9396.29       227.44 o
  -7   6   1       2514.73       2482.61        58.78 o
  -6   6   1      11910.99      12151.07       266.18 o
  -5   6   1        313.06        295.24        18.08 o
  -4   6   1       8668.49       8833.12       191.97 o
  -3   6   1        231.43        235.25         7.06 o
  -2   6   1      11076.31      11436.00       191.63 o
  -1   6   1        127.87        138.48         8.22 o
   0   6   1       8729.61       8744.33       229.95 o
   1   6   1         13.35         18.70         5.28 o
   2   6   1      10287.96      10384.28       170.61 o
   3   6   1        235.93        253.44        15.28 o
   4   6   1       6464.41       6484.83       123.95 o
   5   6   1          2.56         23.02         8.57 o
   6   6   1      20724.24      21186.92       541.41 o
   7   6   1        119.25        153.47        15.87 o
   8   6   1      13155.25      13857.87       372.27 o
   9   6   1         13.25         31.46        12.84 o
  10   6   1       3864.01       4038.21       110.32 o
  11   6   1        469.76        465.43        33.78 o
  12   6   1       6089.94       6134.58       180.05 o
  13   6   1       1375.12       1401.89        63.05 o
  14   6   1       2892.64       3087.52       156.30 o
  15   6   1       1254.97       1325.01        65.01 o
 -13   7   1       3270.73       3300.55       120.27 o
 -12   7   1        962.85        987.72        43.53 o
 -11   7   1       5371.90       5444.47       151.07 o
 -10   7   1        605.92        668.76        40.58 o
  -9   7   1       7370.40       7490.36       201.48 o
  -8   7   1       1792.33       1853.48        64.57 o
  -7   7   1       5054.22       5252.76       136.04 o
  -6   7   1        587.68        601.87        27.81 o
  -5   7   1       6899.60       7140.42       168.23 o
  -4   7   1        578.61        620.85        23.97 o
  -3   7   1       8973.20       8883.02       143.00 o
  -2   7   1        241.85        243.89         8.36 o
  -1   7   1      12432.51      12553.14       296.40 o
   0   7   1          4.61         11.76         4.18 o
   1   7   1      10392.16      10195.28       188.25 o
   2   7   1          9.67         26.04         5.67 o
   3   7   1      10272.08      10545.76       232.46 o
   4   7   1        418.81        524.34        25.88 o
   5   7   1       9117.38       9287.41       218.17 o
   6   7   1         25.20         53.01        11.86 o
   7   7   1       4080.55       4496.88       227.35 o
   8   7   1        614.50        661.36        38.38 o
   9   7   1      11679.64      12185.89       413.98 o
  10   7   1        109.90        140.50        21.97 o
  11   7   1       5343.23       5395.48       151.70 o
  12   7   1       1043.34       1002.46        59.93 o
  13   7   1       4198.26       4331.95       156.73 o
 -11   8   1        539.99        540.46        51.00 o
 -10   8   1       6961.72       7045.26       233.06 o
  -9   8   1        604.12        579.82        37.62 o
  -8   8   1       8036.78       8576.15       323.43 o
  -7   8   1        124.01        270.47        67.83 o
  -6   8   1       6433.30       6670.80       180.65 o
  -5   8   1        347.47        352.03        23.58 o
  -4   8   1       6999.02       7037.10       169.39 o
  -3   8   1          3.60          0.13         7.68 o
  -2   8   1       9471.16       9264.77       222.03 o
  -1   8   1         55.02         69.97         8.18 o
   0   8   1       8532.31       8540.75       177.42 o
   1   8   1         21.83         24.57         9.72 o
   2   8   1      10317.12      10576.71       265.11 o
   3   8   1        549.80        515.41        30.16 o
   4   8   1      13367.91      13528.30       355.59 o
   5   8   1          4.37         16.48         9.79 o
   6   8   1       6845.79       7239.40       195.02 o
   7   8   1        334.97        350.50        27.64 o
   8   8   1       5428.80       5991.22       173.99 o
   9   8   1        793.01        803.12        40.93 o
  10   8   1       4826.00       4944.31       166.14 o
  11   8   1        554.51        508.67        49.65 o
  -6   9   1        564.03        590.36        38.46 o
  -5   9   1       2348.96       2425.41        68.21 o
  -4   9   1        157.99        187.34        19.28 o
  -3   9   1       1890.81       1920.35        61.89 o
  -2   9   1         24.01         35.42        19.90 o
  -1   9   1       2615.36       2664.26       121.42 o
   0   9   1         15.78         33.60        21.93 o
   1   9   1       3333.52       3424.38       135.01 o
   2   9   1          5.54          7.98         9.29 o
   3   9   1       1206.13       1243.55        39.22 o
   4   9   1          5.73         13.81        10.69 o
   5   9   1       1792.54       1901.49        76.73 o
   6   9   1        309.18        305.16        29.06 o
 -20   0   2       5288.98       5245.30       159.92 o
 -18   0   2       7746.98       7561.88       213.42 o
 -16   0   2      11829.17      11636.71       334.24 o
 -14   0   2      16811.36      16369.56       459.76 o
 -12   0   2      28592.59      27871.24       905.02 o
 -10   0   2      29106.94      28580.55       876.63 o
  -8   0   2      45252.04      48475.14      1800.55 o
  -6   0   2      49959.84      53162.60      1980.48 o
  -4   0   2      96125.54     101899.95      5128.92 o
  -2   0   2     126766.88     140206.94      8161.41 o
   2   0   2      88842.27      84556.22      3901.09 o
   4   0   2      63834.34      63434.19      2617.74 o
   6   0   2      38227.31      36891.73      1208.77 o
   8   0   2      53586.44      53274.79      2118.78 o
  10   0   2      39005.98      38635.26      1370.59 o
  12   0   2      32280.14      31538.38      1104.56 o
  14   0   2      35000.57      33050.76      1201.73 o
  16   0   2       8554.41       8120.91       256.42 o
  18   0   2      11115.02      10650.09       414.28 o
 -19   1   2         59.96         67.19        13.94 o
 -18   1   2       5130.38       4881.94       105.67 o
 -17   1   2        234.33        243.02        16.16 o
 -16   1   2       5896.71       5790.22       109.28 o
 -15   1   2         40.00         32.78         8.79 o
 -14   1   2       5386.72       5266.84        85.78 o
 -13   1   2        393.37        392.91        15.97 o
 -12   1   2       5040.17       4812.45        73.12 o
 -11   1   2         84.95        108.09         9.09 o
 -10   1   2       6928.45       6663.91        95.25 o
  -9   1   2         94.61        108.95         5.96 o
  -8   1   2       5496.00       5404.94        82.17 o
  -7   1   2         71.21         91.42         8.56 o
  -6   1   2       4283.48       4467.73        51.71 o
  -5   1   2       1483.29       1738.13        26.83 o
  -4   1   2        907.18        988.24        12.33 o
  -3   1   2       2314.20       2141.15        20.98 o
  -2   1   2       4223.99       4566.90       126.04 o
  -1   1   2        264.27        312.43         8.68 o
   0   1   2       2530.43       2495.34        21.87 o
   1   1   2         86.31        151.64         9.45 o
   2   1   2          4.47        113.23         7.90 o
   3   1   2         37.65         82.19         4.48 o
   4   1   2        161.98        227.95        10.34 o
   5   1   2        943.18        927.26        14.53 o
   6   1   2       1254.27       1118.33        16.99 o
   7   1   2         13.44         55.91         6.10 o
   8   1   2        291.95        285.41        10.29 o
   9   1   2         92.28         81.53         7.58 o
  10   1   2       3021.29       3014.88        60.24 o
  11   1   2         20.60         36.60         7.50 o
  12   1   2        596.32        624.74        20.85 o
  13   1   2       1801.76       1800.73        43.08 o
  14   1   2        647.29        669.85        36.76 o
  15   1   2         75.86         98.22        12.31 o
  16   1   2       1244.21       1177.10        35.01 o
  17   1   2        228.97        268.11        19.90 o
  18   1   2       2202.55       2106.65        58.78 o
  19   1   2        393.09        372.57        34.73 o
 -19   2   2        177.89        147.64        16.10 o
 -18   2   2       6937.76       7103.84       162.27 o
 -17   2   2        352.16        322.93        22.60 o
 -16   2   2       8439.81       8161.83       166.56 o
 -15   2   2         95.43        102.26        10.34 o
 -14   2   2      14474.34      14066.44       287.34 o
 -13   2   2        613.72        613.78        21.81 o
 -12   2   2      12867.05      12630.91       223.61 o
 -11   2   2        141.24        152.94         7.12 o
 -10   2   2      33365.46      34518.73       875.94 o
  -9   2   2        800.08        775.14        14.28 o
  -8   2   2      31480.42      31567.84       701.06 o
  -7   2   2         96.76        132.78         5.48 o
  -6   2   2      43555.82      46215.33      1161.97 o
  -5   2   2          5.27         28.52         3.12 o
  -4   2   2      49483.06      53829.67      1525.73 o
  -3   2   2          2.78         21.57         2.22 o
  -2   2   2      41686.86      45364.80      1091.10 o
  -1   2   2        418.90        363.31         6.35 o
   0   2   2      50064.25      53298.36      1381.03 o
   1   2   2       5209.69       5350.04        87.17 o
   2   2   2      24166.86      24283.36       520.15 o
   3   2   2       3283.33       3450.80        46.29 o
   4   2   2      49006.56      50716.00      1314.40 o
   5   2   2        201.22        178.81         5.29 o
   6   2   2      52073.18      52747.09      1429.48 o
   7   2   2        798.00        889.31        17.57 o
   8   2   2      39639.64      40144.84       989.75 o
   9   2   2        580.72        606.24        14.08 o
  10   2   2      30323.77      29446.91       682.10 o
  11   2   2        737.64        687.34        20.17 o
  12   2   2      18472.32      18097.29       428.65 o
  13   2   2          4.84         15.14         7.63 o
  14   2   2      11608.68      11290.80       232.27 o
  15   2   2          5.07         11.64         8.78 o
  16   2   2      14444.95      14195.25       305.57 o
  17   2   2          4.33         18.04        10.17 o
  18   2   2       6464.01       6366.87       139.75 o
  19   2   2        806.30       1237.94       160.00 o
 -19   3   2       1217.42       1235.63        38.81 o
 -18   3   2       1852.78       1877.68        44.81 o
 -17   3   2        865.85        953.09        29.56 o
 -16   3   2       4725.22       4699.03        87.87 o
 -15   3   2        706.33        732.97        26.06 o
 -14   3   2       3348.20       3371.47        66.25 o
 -13   3   2       1103.04       1127.17        22.98 o
 -12   3   2       3595.43       3581.57        54.76 o
 -11   3   2       4199.81       4075.66        64.35 o
 -10   3   2       4344.21       4273.34        60.23 o
  -9   3   2       5689.03       5760.47        80.49 o
  -8   3   2       2060.61       2094.18        28.45 o
  -7   3   2       4272.87       4214.98        53.67 o
  -6   3   2       7489.09       7636.19       101.29 o
  -5   3   2      10403.89      10947.78       163.43 o
  -4   3   2       2396.61       2278.92        24.06 o
  -3   3   2       9669.22       9932.42       138.99 o
  -2   3   2       4462.87       4712.15        67.43 o
  -1   3   2       8109.23       8079.85       106.91 o
   0   3   2        245.38        314.88         8.27 o
   1   3   2       6078.14       6246.42       111.89 o
   2   3   2        980.24       1078.72        19.91 o
   3   3   2       6966.57       7360.12       119.61 o
   4   3   2        125.19        115.02         7.76 o
   5   3   2       7917.23       7974.35       134.08 o
   6   3   2        582.50        626.86        12.61 o
   7   3   2       7412.45       7428.83       103.45 o
   8   3   2        927.34        952.20        15.97 o
   9   3   2       7366.83       7121.25       110.05 o
  10   3   2         89.37         87.23         6.52 o
  11   3   2       9712.84       9526.03       192.35 o
  12   3   2       1393.80       1288.69        26.03 o
  13   3   2       2064.23       2041.53        43.52 o
  14   3   2       3481.77       3416.53        65.35 o
  15   3   2       1998.46       2009.55        63.73 o
  16   3   2       1957.59       1971.39        50.31 o
  17   3   2       1054.30       1081.88        42.17 o
  18   3   2        764.76        753.92        30.46 o
 -18   4   2       5134.64       5013.81       164.14 o
 -17   4   2        661.72        643.96        39.15 o
 -16   4   2       6538.48       6518.65       132.35 o
 -15   4   2       1693.66       1666.55        36.51 o
 -14   4   2      10886.90      10866.57       217.09 o
 -13   4   2        527.43        504.07        17.66 o
 -12   4   2      14028.22      14084.43       275.08 o
 -11   4   2        658.61        666.45        15.48 o
 -10   4   2      16732.47      16628.25       336.12 o
  -9   4   2        179.18        198.16        11.92 o
  -8   4   2      21618.37      21900.20       435.35 o
  -7   4   2       1585.53       1610.09        25.65 o
  -6   4   2      27874.91      29373.73       628.74 o
  -5   4   2        541.36        546.65        12.12 o
  -4   4   2      31668.25      33795.90       763.90 o
  -3   4   2        705.90        741.26        13.19 o
  -2   4   2      33780.01      35764.59       815.06 o
  -1   4   2       1336.08       1331.89        33.09 o
   0   4   2      38777.02      40409.42       973.56 o
   1   4   2        182.06        219.54         9.15 o
   2   4   2      47476.20      49501.55      1310.56 o
   3   4   2       1491.63       1655.08        29.69 o
   4   4   2      55720.05      59298.15      2051.85 o
   5   4   2        918.28        953.41        26.23 o
   6   4   2      36045.93      37918.99      1131.77 o
   7   4   2        207.29        232.13        14.27 o
   8   4   2      27487.58      28404.08       774.72 o
   9   4   2         52.06         45.42         9.82 o
  10   4   2      17047.11      17015.75       318.07 o
  11   4   2         94.48         98.19         6.23 o
  12   4   2      14496.83      14432.78       278.12 o
  13   4   2        878.45        842.45        32.07 o
  14   4   2      14062.05      14616.69       323.32 o
  15   4   2        157.98        158.11        13.29 o
  16   4   2       8052.15       7944.83       228.68 o
  17   4   2        560.24        515.89        41.22 o
  18   4   2      10461.03      10752.49       367.60 o
 -17   5   2       1939.19       1901.32        62.79 o
 -16   5   2        827.61        902.89        37.33 o
 -15   5   2       2584.82       2608.83       122.48 o
 -14   5   2       2799.16       2724.16        82.41 o
 -13   5   2       3371.35       3244.00        79.25 o
 -12   5   2       3556.48       3391.67        68.71 o
 -11   5   2       3752.39       3717.60        83.55 o
 -10   5   2       2138.43       2063.96        40.86 o
  -9   5   2       4379.69       4470.96       103.85 o
  -8   5   2       1875.26       1901.16        43.17 o
  -7   5   2       7335.00       7414.56       147.51 o
  -6   5   2       1317.30       1228.69        24.87 o
  -5   5   2       6962.59       6710.26       155.28 o
  -4   5   2       1082.50       1048.65        17.98 o
  -3   5   2       9195.71       9405.03       173.33 o
  -2   5   2        101.08         97.70         5.57 o
  -1   5   2      10178.07      10151.04       152.39 o
   0   5   2        174.13        211.85         7.92 o
   1   5   2       8573.06       8268.37       169.83 o
   2   5   2         98.02        108.03         4.79 o
   3   5   2       7107.33       6899.49       129.33 o
   4   5   2         16.20         27.22         7.11 o
   5   5   2       4567.20       4617.80        92.12 o
   6   5   2         54.77         73.27         9.94 o
   7   5   2       8261.04       8327.88       180.94 o
   8   5   2        581.47        601.53        27.45 o
   9   5   2       4592.22       4887.97       278.48 o
  10   5   2       1243.23       1213.89        39.01 o
  11   5   2       2008.54       1992.00        63.31 o
  12   5   2        764.99        746.44        44.28 o
  13   5   2       2874.62       2928.17        91.39 o
  14   5   2       1434.12       1484.10        61.81 o
  15   5   2       3407.87       3479.65       148.38 o
  16   5   2        981.27        969.16        53.47 o
 -15   6   2        716.00        731.17        50.37 o
 -14   6   2       4638.93       4682.75       128.75 o
 -13   6   2       2244.29       2264.33        75.94 o
 -12   6   2       7297.67       7367.46       292.38 o
 -11   6   2       1297.94       1339.38        42.42 o
 -10   6   2       8229.14       8166.74       201.65 o
  -9   6   2       2565.64       2591.41        66.79 o
  -8   6   2       8031.04       8214.64       210.39 o
  -7   6   2        645.26        724.18        27.40 o
  -6   6   2      10177.62      10238.68       215.83 o
  -5   6   2        771.13        803.54        27.22 o
  -4   6   2      13045.60      13010.41       217.16 o
  -3   6   2        557.99        598.22        16.74 o
  -2   6   2      10205.65      10084.03       161.53 o
  -1   6   2          6.45         21.20         4.45 o
   0   6   2      16301.43      16077.26       306.07 o
   1   6   2          2.91         12.19         4.53 o
   2   6   2      16250.79      16133.29       295.04 o
   3   6   2          2.44         51.20        12.54 o
   4   6   2      13388.28      13334.27       302.62 o
   5   6   2         11.81          9.01         9.14 o
   6   6   2       6595.84       6645.34       142.93 o
   7   6   2        109.85        128.58        14.13 o
   8   6   2       5848.37       6010.48       154.04 o
   9   6   2        108.87        106.69        16.67 o
  10   6   2      10506.58      11169.83       365.61 o
  11   6   2        853.61        850.88        44.03 o
  12   6   2       7042.45       7144.89       179.38 o
  13   6   2        293.08        371.42        34.49 o
  14   6   2       5424.46       5606.72       196.45 o
  15   6   2        956.92        986.53        62.09 o
 -13   7   2       4647.46       4717.01       142.45 o
 -12   7   2        649.22        694.36        37.67 o
 -11   7   2       5255.97       5360.68       129.15 o
 -10   7   2       1194.74       1232.12        48.54 o
  -9   7   2       6571.49       6762.36       186.42 o
  -8   7   2        780.11        803.36        35.14 o
  -7   7   2       9633.89      10075.33       257.54 o
  -6   7   2       1682.89       1646.75        42.43 o
  -5   7   2       8438.10       8610.99       191.74 o
  -4   7   2        441.84        405.49        18.09 o
  -3   7   2      11570.22      11746.52       271.63 o
  -2   7   2        474.47        468.54        13.58 o
  -1   7   2      11080.93      10979.29       229.63 o
   0   7   2          5.01         35.96         7.15 o
   1   7   2      12764.02      12700.15       250.87 o
   2   7   2         59.94         70.09         7.71 o
   3   7   2      11171.21      11382.58       263.58 o
   4   7   2        145.22        147.39        16.29 o
   5   7   2      15102.66      15404.70       393.22 o
   6   7   2          0.89         12.62        10.13 o
   7   7   2      10404.48      10705.54       269.89 o
   8   7   2        733.29        733.93        43.42 o
   9   7   2       7367.59       7709.08       203.64 o
  10   7   2        148.80        138.89        20.23 o
  11   7   2       5710.88       6084.15       259.55 o
  12   7   2         64.84         59.40        19.37 o
  13   7   2       4917.73       5128.36       153.59 o
 -10   8   2       3659.32       3799.92       124.32 o
  -9   8   2       1277.50       1319.86        51.82 o
  -8   8   2       4281.75       4381.71       161.95 o
  -7   8   2        841.68        893.45        44.26 o
  -6   8   2       5581.43       5881.77       226.79 o
  -5   8   2        579.76        644.62        27.33 o
  -4   8   2       5119.96       5237.38       127.55 o
  -3   8   2        408.54        496.65        26.92 o
  -2   8   2       6648.79       6363.47       152.52 o
  -1   8   2        159.31        169.33        11.40 o
   0   8   2       6769.88       6454.35       221.27 o
   1   8   2          2.79         11.70         5.12 o
   2   8   2       5450.57       5465.41       128.30 o
   3   8   2         54.27         93.17        14.39 o
   4   8   2       4648.78       4609.86       112.53 o
   5   8   2        393.55        422.91        61.64 o
   6   8   2       5060.35       5110.54       135.60 o
   7   8   2        427.32        440.72        31.44 o
   8   8   2       5887.47       5991.29       170.25 o
   9   8   2        636.50        632.33        40.27 o
  10   8   2       3503.79       3678.27       113.27 o
  -6   9   2         29.21         38.64        20.65 o
  -5   9   2       5414.04       5580.43       146.66 o
  -4   9   2         70.73         51.83        15.18 o
  -3   9   2       5063.28       5242.26       130.92 o
  -2   9   2         49.38         61.61        20.99 o
  -1   9   2       6218.40       6472.37       287.94 o
   0   9   2         12.67         12.52        18.99 o
   1   9   2       8712.62       8803.07       367.88 o
   2   9   2        228.53        242.69        16.93 o
   3   9   2       9757.48       9856.34       252.28 o
   4   9   2          3.32          3.21        10.40 o
   5   9   2       4750.03       5095.55       157.96 o
   6   9   2          5.40          7.29        11.72 o
 -19   0   3       6622.27       6383.64       189.03 o
 -17   0   3       4098.96       3933.68       103.31 o
 -15   0   3       5118.76       4905.64       117.74 o
 -13   0   3       4445.94       4422.97       103.84 o
 -11   0   3       6679.68       6589.06       136.08 o
  -9   0   3       1043.05        965.63        22.88 o
  -7   0   3      21750.36      24100.01       655.33 o
  -5   0   3      36388.44      41088.39      1345.64 o
  -3   0   3      14162.05      15794.98       323.84 o
  -1   0   3       6022.03       5781.03        83.17 o
   1   0   3       4679.76       4570.30       141.13 o
   3   0   3       1373.05       1459.59        29.31 o
   5   0   3       1576.98       1519.93        50.82 o
   7   0   3        129.85        198.60        10.60 o
   9   0   3       1034.66       1129.53        30.52 o
  11   0   3       1462.14       1447.70        50.03 o
  13   0   3        682.40        655.77        29.85 o
  15   0   3       1842.29       1692.00        58.66 o
  17   0   3       3444.72       3300.38       188.77 o
  19   0   3       1232.13       1269.40       110.07 o
 -19   1   3       6610.46       6346.66       148.21 o
 -18   1   3         51.25         50.09         9.45 o
 -17   1   3       9293.20       9073.19       184.18 o
 -16   1   3        631.77        597.27        22.78 o
 -15   1   3      13617.26      13360.15       267.41 o
 -14   1   3       1073.81       1030.01        23.92 o
 -13   1   3      11603.29      11335.68       201.59 o
 -12   1   3        162.09        190.06         8.22 o
 -11   1   3      14841.69      14467.03       252.86 o
 -10   1   3       1498.09       1595.38        22.21 o
  -9   1   3      35867.91      37493.18       890.67 o
  -8   1   3       1536.64       1630.02        20.35 o
  -7   1   3      53532.06      58019.78      1752.08 o
  -6   1   3       2807.29       3229.00        36.08 o
  -5   1   3      75458.11      81067.55      2608.11 o
  -4   1   3        664.81        655.40         9.75 o
  -3   1   3      37403.42      39732.45       878.13 o
  -2   1   3       5500.02       5464.28        54.97 o
  -1   1   3      61689.47      66582.12      1903.31 o
   0   1   3       2723.91       2978.86        29.01 o
   1   1   3      61688.98      65861.93      1913.88 o
   2   1   3       1595.84       1555.80        19.40 o
   3   1   3      78183.93      80393.44      2622.11 o
   4   1   3          0.05         35.51         3.57 o
   5   1   3      64280.46      63389.23      1887.88 o
   6   1   3         10.73         25.96         3.94 o
   7   1   3      46796.84      45462.32      1190.23 o
   8   1   3          3.07          9.77         5.19 o
   9   1   3      47533.50      46624.14      1266.10 o
  10   1   3         16.23         37.10         6.74 o
  11   1   3      30520.76      29453.54       700.59 o
  12   1   3        268.48        244.06        11.91 o
  13   1   3      23221.10      22514.88       509.25 o
  14   1   3        717.39        672.82        24.28 o
  15   1   3      14278.50      13681.28       282.62 o
  16   1   3          8.44          0.72         7.83 o
  17   1   3      10073.79       9907.59       216.94 o
  18   1   3         11.01          9.67         9.48 o
  19   1   3       7113.87       6975.28       172.69 o
 -19   2   3       2834.52       2846.67        63.94 o
 -18   2   3         95.76         77.40        12.65 o
 -17   2   3       5578.22       5475.28       104.08 o
 -16   2   3         99.76        107.62        10.35 o
 -15   2   3       6996.83       6940.95       124.62 o
 -14   2   3        868.42        896.80        24.61 o
 -13   2   3       5680.92       5550.50        92.84 o
 -12   2   3        583.99        531.91        16.97 o
 -11   2   3       6808.36       6684.70       105.83 o
 -10   2   3       2902.08       2944.92        43.92 o
  -9   2   3       9874.66       9917.32       146.66 o
  -8   2   3       6531.46       6621.26        99.19 o
  -7   2   3       2436.00       2331.22        26.21 o
  -6   2   3       9167.40       9479.02       127.28 o
  -5   2   3       2431.94       2379.18        27.58 o
  -4   2   3        434.28        316.40         7.52 o
  -3   2   3       3324.60       3340.44        37.67 o
  -2   2   3        384.67        580.59         8.02 o
  -1   2   3       1524.23       1517.44        16.21 o
   0   2   3       1403.37       1451.14        19.27 o
   1   2   3       1619.62       1659.09        35.89 o
   2   2   3       3212.89       3312.83        41.60 o
   3   2   3       1756.52       1865.18        32.00 o
   4   2   3       7986.26       8044.77       116.12 o
   5   2   3        631.92        626.78        10.28 o
   6   2   3       2033.14       1894.21        24.33 o
   7   2   3        199.11        240.67         6.67 o
   8   2   3       1660.64       1402.77        22.37 o
   9   2   3        414.81        427.91        11.02 o
  10   2   3       1804.45       1616.85        40.87 o
  11   2   3         67.55         90.33         8.15 o
  12   2   3       1798.68       1757.52        37.42 o
  13   2   3        390.90        443.69        19.55 o
  14   2   3        581.63        616.11        24.18 o
  15   2   3       1381.17       1391.11        41.72 o
  16   2   3        852.01        828.43        39.37 o
  17   2   3        345.04        361.30        19.93 o
  18   2   3        772.85        824.98        43.49 o
  19   2   3       1782.27       1773.67        55.19 o
 -18   3   3        288.47        280.75        14.18 o
 -17   3   3       3784.50       3718.00        80.36 o
 -16   3   3        836.74        848.57        24.90 o
 -15   3   3       8215.01       8086.92       202.51 o
 -14   3   3       1738.83       1696.76        33.93 o
 -13   3   3      18888.97      18724.00       380.96 o
 -12   3   3        952.32        901.93        21.67 o
 -11   3   3      26856.98      26900.17       594.09 o
 -10   3   3        406.18        428.20        23.70 o
  -9   3   3      21294.38      21244.40       413.69 o
  -8   3   3        462.67        477.69         9.64 o
  -7   3   3      19306.22      19440.59       354.80 o
  -6   3   3        322.59        346.74         7.44 o
  -5   3   3      26267.13      27439.53       588.56 o
  -4   3   3       3831.70       4124.68        47.94 o
  -3   3   3      54821.95      59882.67      1707.15 o
  -2   3   3         42.04        102.83         4.62 o
  -1   3   3      57905.34      61639.90      1778.21 o
   0   3   3         18.26         29.90         3.22 o
   1   3   3      56764.94      59238.70      1665.16 o
   2   3   3         23.94         30.05         3.14 o
   3   3   3      35786.97      36762.07       840.56 o
   4   3   3          0.55         11.68         5.28 o
   5   3   3      37559.90      39805.09       945.48 o
   6   3   3         67.06         57.34         4.94 o
   7   3   3      34898.44      36257.95       872.28 o
   8   3   3        120.23        148.49         6.11 o
   9   3   3      29013.72      29338.54       680.32 o
  10   3   3         19.12         20.23         4.76 o
  11   3   3      16913.05      16763.51       336.41 o
  12   3   3        161.63        130.45         8.88 o
  13   3   3      17068.85      17202.07       440.41 o
  14   3   3        742.09        742.38        23.38 o
  15   3   3      13547.27      13448.00       309.29 o
  16   3   3        160.26        151.08        12.39 o
  17   3   3      11580.17      11641.64       277.22 o
  18   3   3        333.48        306.03        19.59 o
 -18   4   3       1702.79       1684.65        60.36 o
 -17   4   3       2506.37       2486.52        56.42 o
 -16   4   3       2365.52       2417.52        51.63 o
 -15   4   3       3820.40       3784.59        73.49 o
 -14   4   3        952.04       1031.98        24.26 o
 -13   4   3       4791.48       4681.81        83.28 o
 -12   4   3       4017.23       3965.11        74.94 o
 -11   4   3       5832.70       5797.48        87.79 o
 -10   4   3       2310.08       2257.56        35.68 o
  -9   4   3       3323.67       3370.36        75.92 o
  -8   4   3       3610.41       3584.18        53.44 o
  -7   4   3       4831.09       4770.78        66.30 o
  -6   4   3       4259.07       4142.11        55.87 o
  -5   4   3        993.39        936.98        14.52 o
  -4   4   3      10535.50      10771.12       161.11 o
  -3   4   3        539.93        567.82        17.92 o
  -2   4   3      10874.20      10877.38       161.18 o
  -1   4   3       4372.69       4544.95        73.09 o
   0   4   3       6670.62       6398.90       104.24 o
   1   4   3       1615.11       1779.16        25.26 o
   2   4   3      13171.10      13322.32       212.91 o
   3   4   3        496.00        490.14        17.60 o
   4   4   3       3829.99       3530.66        65.34 o
   5   4   3        799.18        875.06        22.51 o
   6   4   3       5613.82       5374.41       100.50 o
   7   4   3         87.81        157.57        15.13 o
   8   4   3       6686.33       6662.28       130.70 o
   9   4   3         26.57         51.82        11.98 o
  10   4   3       7362.99       7165.13       115.78 o
  11   4   3        614.11        589.11        11.98 o
  12   4   3       3481.36       3415.67        59.49 o
  13   4   3        371.65        375.69        12.77 o
  14   4   3       2005.89       1972.36        52.95 o
  15   4   3        804.87        793.02        19.88 o
  16   4   3       1336.00       1184.38       129.41 o
  17   4   3        865.97        921.59        67.51 o
 -16   5   3        227.90        274.51        21.82 o
 -15   5   3       5218.75       5229.99       199.19 o
 -14   5   3        237.73        264.95        19.30 o
 -13   5   3       7078.53       7089.46       133.12 o
 -12   5   3       1210.22       1186.15        23.77 o
 -11   5   3       9831.29       9882.87       168.61 o
 -10   5   3       2009.74       2004.33        55.07 o
  -9   5   3      14526.22      14642.46       346.16 o
  -8   5   3       3073.68       3029.96        43.08 o
  -7   5   3      12211.54      12145.31       201.53 o
  -6   5   3       1200.89       1177.01        16.30 o
  -5   5   3      23766.67      23654.62       477.99 o
  -4   5   3        278.85        272.37         9.11 o
  -3   5   3      17549.02      17511.79       311.17 o
  -2   5   3        297.99        290.14         8.22 o
  -1   5   3      27119.83      27727.58       602.94 o
   0   5   3       1292.80       1361.76        30.10 o
   1   5   3      18264.03      17926.62       331.54 o
   2   5   3        444.92        438.89        12.80 o
   3   5   3      23300.60      23096.33       571.04 o
   4   5   3          2.03          8.17         6.61 o
   5   5   3      22434.46      22393.57       555.88 o
   6   5   3        154.17        180.44        15.66 o
   7   5   3      11502.29      11505.11       252.39 o
   8   5   3         10.57         18.66         8.79 o
   9   5   3      14329.93      14763.86       365.82 o
  10   5   3         28.97         40.55        12.87 o
  11   5   3      14405.51      14661.77       375.31 o
  12   5   3        148.71        176.95        22.45 o
  13   5   3      10968.64      11127.32       318.66 o
  14   5   3         89.91        140.60        65.74 o
  15   5   3       6570.74       6790.18       202.53 o
  16   5   3        675.34        673.13        46.45 o
 -15   6   3       1679.29       1602.78        60.07 o
 -14   6   3       4273.69       4211.12       123.83 o
 -13   6   3       1123.65       1039.52        48.58 o
 -12   6   3       3073.80       3168.50       113.36 o
 -11   6   3       2380.10       2360.07        69.81 o
 -10   6   3       4714.72       4852.61       108.32 o
  -9   6   3       1513.84       1527.01        39.08 o
  -8   6   3       6219.71       6391.33       160.08 o
  -7   6   3       2397.89       2472.30        56.70 o
  -6   6   3       7591.45       7653.37       148.93 o
  -5   6   3       2167.33       2045.43        35.99 o
  -4   6   3       7925.89       7737.89       117.33 o
  -3   6   3        685.02        670.58        18.21 o
  -2   6   3      12608.39      12698.49       224.94 o
  -1   6   3        270.27        265.15         8.47 o
   0   6   3      13735.72      13631.79       357.20 o
   1   6   3         75.38         78.66         6.32 o
   2   6   3       6931.17       6758.26       128.57 o
   3   6   3        278.36        305.82        15.86 o
   4   6   3      10118.23      10316.75       235.71 o
   5   6   3        135.78        168.12        15.10 o
   6   6   3      11978.44      12457.42       295.80 o
   7   6   3        514.80        539.82        26.14 o
   8   6   3       9923.04      10046.77       255.86 o
   9   6   3          8.51         15.90        11.96 o
  10   6   3       7102.23       7424.81       227.48 o
  11   6   3        396.67        419.74        27.74 o
  12   6   3       5375.46       5727.65       165.23 o
  13   6   3       1028.78       1152.37        63.78 o
  14   6   3       3847.55       4096.49       133.92 o
  15   6   3        324.23        280.64        54.05 o
 -13   7   3       2029.24       2073.34        65.51 o
 -12   7   3       1310.25       1333.90        55.51 o
 -11   7   3       2864.66       2915.47        88.44 o
 -10   7   3       1927.03       1906.62        64.32 o
  -9   7   3       3885.91       3945.92       105.65 o
  -8   7   3       1006.81       1110.50        38.28 o
  -7   7   3       6315.93       6357.08       140.81 o
  -6   7   3        802.47        852.18        29.14 o
  -5   7   3       8178.82       7980.21       275.29 o
  -4   7   3        808.47        823.61        27.56 o
  -3   7   3       9743.28       9611.80       172.36 o
  -2   7   3        887.06        887.50        18.05 o
  -1   7   3       7236.27       7116.19       138.22 o
   0   7   3        111.35        116.09         8.08 o
   1   7   3      11085.42      10929.93       240.21 o
   2   7   3         74.57         85.29         4.85 o
   3   7   3      11789.92      11927.52       274.32 o
   4   7   3        218.13        217.03        20.96 o
   5   7   3       8798.26       8987.17       208.94 o
   6   7   3        190.86        161.44        16.63 o
   7   7   3       7957.93       8254.76       220.65 o
   8   7   3        519.34        556.57        31.26 o
   9   7   3       6196.05       6341.67       174.95 o
  10   7   3        567.79        556.50        38.24 o
  11   7   3       4240.94       4418.33       129.69 o
  12   7   3        387.02        428.22        37.32 o
  13   7   3       5168.19       5552.63       281.32 o
 -10   8   3       5103.18       5343.51       154.03 o
  -9   8   3        818.36       1220.15       236.92 o
  -8   8   3       6756.37       7161.35       300.13 o
  -7   8   3        437.90        446.28        40.05 o
  -6   8   3       6039.86       6195.91       142.79 o
  -5   8   3        443.40        448.36        22.65 o
  -4   8   3       6755.88       7490.70       248.48 o
  -3   8   3        785.80        720.37        29.01 o
  -2   8   3       7455.25       7454.17       189.22 o
  -1   8   3        367.93        383.41        12.04 o
   0   8   3       8188.65       8142.22       190.93 o
   1   8   3         49.63         62.88         8.10 o
   2   8   3      13181.29      13340.49       351.43 o
   3   8   3         35.62         37.89        11.80 o
   4   8   3       8676.81       8900.08       222.93 o
   5   8   3         71.32         75.27        14.58 o
   6   8   3       7554.64       7756.69       215.87 o
   7   8   3         44.29         47.52        16.47 o
   8   8   3       4967.90       5237.38       151.48 o
   9   8   3        161.45        161.39        22.54 o
  10   8   3       3050.87       3297.99       114.07 o
  -6   9   3        291.02        396.82        53.21 o
  -5   9   3       1672.71       1707.68        55.32 o
  -4   9   3        938.49       1068.90        52.35 o
  -3   9   3       1639.70       1901.23        88.43 o
  -2   9   3        231.73        287.53        35.37 o
  -1   9   3       3226.41       3320.24       132.54 o
   0   9   3        324.50        387.41        42.15 o
   1   9   3       1611.48       1541.83        59.71 o
   2   9   3         36.53         38.40        12.36 o
   3   9   3        968.48        967.70        44.56 o
   4   9   3         19.11         11.64        12.63 o
   5   9   3       2930.65       2854.70        92.82 o
   6   9   3         19.49         20.93        16.63 o
 -18   0   4       6725.56       6686.94       189.43 o
 -16   0   4      11707.74      11370.98       315.52 o
 -14   0   4      12874.54      12430.97       309.35 o
 -12   0   4      13802.07      13471.68       324.35 o
 -10   0   4      25000.06      25232.50       730.29 o
  -8   0   4      45969.19      49712.46      1841.77 o
  -6   0   4      48849.73      52509.14      2272.68 o
  -4   0   4      45175.86      48487.61      1669.96 o
  -2   0   4      62915.49      66265.46      2666.42 o
   0   0   4      55130.24      55624.73      2108.15 o
   2   0   4      54441.02      54823.55      2115.89 o
   4   0   4      88740.13      86675.89      4221.56 o
   6   0   4      93598.96      91255.73      4626.34 o
   8   0   4      39644.93      38225.86      1365.93 o
  10   0   4      33091.89      31123.10      1066.77 o
  12   0   4      29894.46      28776.19       969.77 o
  14   0   4      20099.15      19400.87       618.01 o
  16   0   4      16792.26      16227.09       517.43 o
  18   0   4      13552.31      13587.46       486.99 o
 -19   1   4         23.98         27.93         8.12 o
 -18   1   4       5077.00       4918.30        96.35 o
 -17   1   4         63.87         59.47        11.90 o
 -16   1   4       5941.89       5896.78       117.01 o
 -15   1   4        483.11        472.97        36.80 o
 -14   1   4       5859.65       5765.82       115.65 o
 -13   1   4       1249.59       1159.24        27.55 o
 -12   1   4      10114.25      10122.47       189.56 o
 -11   1   4        166.71        142.95         6.72 o
 -10   1   4      11581.79      11689.51       199.96 o
  -9   1   4        402.77        419.84         8.54 o
  -8   1   4       6624.69       6648.41        85.04 o
  -7   1   4         20.50         37.17         3.21 o
  -6   1   4       3871.42       3960.29        41.44 o
  -5   1   4         10.78         64.88         3.56 o
  -4   1   4       2588.66       2814.98        95.73 o
  -3   1   4       4465.88       4226.37        51.44 o
  -2   1   4       8808.45       9131.90       127.94 o
  -1   1   4       5429.48       5400.99        60.02 o
   0   1   4       5200.71       5062.16        56.39 o
   1   1   4       2782.39       2845.50        30.12 o
   2   1   4       2071.18       1981.01        24.06 o
   3   1   4        717.51        743.80        15.31 o
   4   1   4        233.36        296.24         7.34 o
   5   1   4        733.24        717.59        13.68 o
   6   1   4        511.81        602.35        12.59 o
   7   1   4        999.66        835.93        17.25 o
   8   1   4        394.78        389.41        11.51 o
   9   1   4        231.95        353.86        13.60 o
  10   1   4         49.07         69.93         7.67 o
  11   1   4        204.84        216.57        11.66 o
  12   1   4        140.51        174.56        13.18 o
  13   1   4        127.24        147.85        14.59 o
  14   1   4        903.53        887.53        30.79 o
  15   1   4          7.85         16.23         9.20 o
  16   1   4       1222.69       1221.97        37.43 o
  17   1   4        349.84        375.62        25.18 o
  18   1   4       1207.06       1203.97        40.83 o
  19   1   4        199.75        202.33        23.94 o
 -19   2   4         44.36         49.92        14.74 o
 -18   2   4       4596.71       4609.55       104.93 o
 -17   2   4        240.03        288.74        20.80 o
 -16   2   4       6108.77       6172.80       109.54 o
 -15   2   4        785.05        791.63        21.45 o
 -14   2   4      12552.43      12343.40       228.87 o
 -13   2   4        960.38        932.36        22.02 o
 -12   2   4      16787.59      16727.62       328.80 o
 -11   2   4         36.73         41.67         4.92 o
 -10   2   4      26122.85      26713.43       577.33 o
  -9   2   4        164.32        164.42         6.85 o
  -8   2   4      22612.88      22350.03       429.40 o
  -7   2   4       1094.70       1161.43        16.87 o
  -6   2   4      41255.77      43578.30      1067.44 o
  -5   2   4       2338.37       2757.35        29.34 o
  -4   2   4      52509.40      56655.27      1541.68 o
  -3   2   4       1562.80       1594.51        20.80 o
  -2   2   4      38888.03      41468.86       971.73 o
  -1   2   4        757.54        650.86         9.46 o
   0   2   4      48421.27      51613.23      1360.41 o
   1   2   4         79.63         71.45         5.91 o
   2   2   4      41127.78      42380.05      1026.51 o
   3   2   4       3916.67       4168.94        62.53 o
   4   2   4      53929.34      54424.19      1517.07 o
   5   2   4          6.85         17.24         4.50 o
   6   2   4      27947.57      26184.44       542.71 o
   7   2   4        139.31        185.84         7.79 o
   8   2   4      45374.16      44720.18      1182.33 o
   9   2   4        235.50        245.77        10.64 o
  10   2   4      24875.07      23991.79       543.19 o
  11   2   4         72.68         89.74         8.07 o
  12   2   4      17137.07      16518.67       339.01 o
  13   2   4        165.51        168.55        11.97 o
  14   2   4      19394.93      18672.90       432.37 o
  15   2   4         65.88         65.86        11.66 o
  16   2   4       9663.63       9733.31       270.37 o
  17   2   4        124.54        127.86        13.12 o
  18   2   4       7529.91       7605.80       199.27 o
  19   2   4         57.00         75.13        18.98 o
 -18   3   4       3738.61       3749.98        95.26 o
 -17   3   4        510.01        543.27        19.90 o
 -16   3   4       6702.75       6698.51       126.58 o
 -15   3   4        448.18        480.36        18.88 o
 -14   3   4       5234.15       5251.29       105.17 o
 -13   3   4       1315.76       1352.04        32.11 o
 -12   3   4       3259.86       3272.09        51.46 o
 -11   3   4       2817.17       2813.59        42.60 o
 -10   3   4       4459.51       4535.81        71.09 o
  -9   3   4       2352.33       2348.65        31.24 o
  -8   3   4       6512.48       6425.39        87.72 o
  -7   3   4       2797.65       2691.60        68.04 o
  -6   3   4      12422.66      12455.21       191.96 o
  -5   3   4      10206.75      10695.48       160.97 o
  -4   3   4       7121.01       7281.26        97.72 o
  -3   3   4       9226.11       9323.67       129.14 o
  -2   3   4      10158.72      10973.34       159.37 o
  -1   3   4       2077.33       1989.84        31.64 o
   0   3   4         87.07        138.15        10.68 o
   1   3   4       2820.92       2812.74        38.90 o
   2   3   4        282.19        296.03         7.86 o
   3   3   4      12767.73      13525.33       261.24 o
   4   3   4       1058.61       1025.19        18.45 o
   5   3   4       9550.76       9230.10       136.19 o
   6   3   4         78.72         70.39         6.29 o
   7   3   4       5946.90       5702.33        84.42 o
   8   3   4         48.05         58.53         5.90 o
   9   3   4       6610.92       6601.45       104.56 o
  10   3   4       1120.95       1064.31        23.95 o
  11   3   4       2635.71       2512.47        67.69 o
  12   3   4        126.72        124.60        11.05 o
  13   3   4       2884.42       2920.40       135.58 o
  14   3   4        421.00        437.56        16.38 o
  15   3   4       1943.50       1890.76        48.91 o
  16   3   4        115.16        109.23        12.14 o
  17   3   4        961.85       1055.64        40.32 o
  18   3   4        516.38        550.45        30.95 o
 -17   4   4        818.62        731.21        24.52 o
 -16   4   4       4164.59       4122.77       165.25 o
 -15   4   4        520.99        514.82        22.77 o
 -14   4   4       8663.07       8686.83       157.88 o
 -13   4   4        699.98        677.42        23.77 o
 -12   4   4      11016.31      11271.31       273.93 o
 -11   4   4       2144.70       2019.87        47.05 o
 -10   4   4      12898.58      12869.65       233.90 o
  -9   4   4       1771.49       1821.24        29.89 o
  -8   4   4      13428.43      13349.16       228.27 o
  -7   4   4        592.67        630.39        15.07 o
  -6   4   4      19379.79      19680.96       493.12 o
  -5   4   4        432.56        396.38        10.07 o
  -4   4   4      25265.80      26186.29       541.04 o
  -3   4   4       1528.39       1502.85        29.56 o
  -2   4   4      36648.85      39717.62       976.42 o
  -1   4   4        804.43        753.55        13.47 o
   0   4   4      52124.82      55263.52      1567.87 o
   1   4   4          9.79         20.33         3.10 o
   2   4   4      38678.90      39955.61       982.86 o
   3   4   4        615.50        618.92        18.32 o
   4   4   4      32766.97      32804.62       736.83 o
   5   4   4         46.31         79.30         9.96 o
   6   4   4      24817.34      25200.28       645.47 o
   7   4   4         31.03         28.96        11.17 o
   8   4   4      19353.30      19393.04       414.04 o
   9   4   4          7.51         13.96         4.53 o
  10   4   4      21645.98      21624.87       457.70 o
  11   4   4         40.12         41.07         5.50 o
  12   4   4      19231.04      19090.81       416.80 o
  13   4   4        239.61        219.78         9.28 o
  14   4   4      10956.72      11182.61       226.06 o
  15   4   4        110.21         87.46        12.22 o
  16   4   4       8903.95       8981.81       280.31 o
  17   4   4         58.01         30.91        17.77 o
 -16   5   4       2106.05       2130.61        59.94 o
 -15   5   4       1807.53       1830.31        58.37 o
 -14   5   4       3461.45       3347.85        92.71 o
 -13   5   4       2511.42       2462.04        58.67 o
 -12   5   4       4943.52       4898.27       145.33 o
 -11   5   4       3974.17       3908.76        69.46 o
 -10   5   4       2958.14       2889.64        49.36 o
  -9   5   4       6813.47       6696.68       114.65 o
  -8   5   4       3128.92       3085.81        47.96 o
  -7   5   4       7693.09       7600.86       115.90 o
  -6   5   4       3801.30       3713.19        87.39 o
  -5   5   4       5533.14       5488.30        81.97 o
  -4   5   4        981.34        966.43        17.41 o
  -3   5   4       5708.34       5605.55        85.50 o
  -2   5   4         44.36         66.89         6.31 o
  -1   5   4       6734.04       6538.85       115.98 o
   0   5   4       3158.41       3281.60        45.84 o
   1   5   4       8532.98       8346.85       126.06 o
   2   5   4       3056.64       3121.30        46.34 o
   3   5   4       8967.19       8462.60       137.37 o
   4   5   4        456.56        456.38        18.76 o
   5   5   4       9928.84       9787.47       210.78 o
   6   5   4          5.81         26.51         8.58 o
   7   5   4       5118.50       5111.02       105.85 o
   8   5   4         42.69         54.79        11.12 o
   9   5   4       2966.69       2989.44        81.01 o
  10   5   4          3.84         14.27        10.75 o
  11   5   4       5852.28       5961.61       179.02 o
  12   5   4        220.76        221.78        24.06 o
  13   5   4       4245.19       4878.09       302.33 o
  14   5   4        305.65        286.37        37.06 o
  15   5   4       2874.75       3589.45       527.69 o
  16   5   4        336.24        308.33        36.18 o
 -15   6   4       1256.14       1189.32        64.69 o
 -14   6   4       2914.07       2893.03        86.46 o
 -13   6   4       2226.26       2228.25        70.79 o
 -12   6   4       3783.77       3832.81        90.87 o
 -11   6   4       1967.06       2107.75        54.58 o
 -10   6   4       8006.74       7553.03       194.81 o
  -9   6   4       2603.71       2514.02        59.56 o
  -8   6   4      10497.80      10213.83       172.55 o
  -7   6   4       1360.56       1371.43        33.41 o
  -6   6   4      10982.70      10947.12       200.22 o
  -5   6   4        982.83        957.43        20.61 o
  -4   6   4      11392.36      11270.92       195.79 o
  -3   6   4        154.87        194.25        17.10 o
  -2   6   4      11419.67      11282.94       196.94 o
  -1   6   4        312.71        327.66        11.04 o
   0   6   4      10374.41       9921.39       180.85 o
   1   6   4       1665.70       1709.23        33.82 o
   2   6   4      11908.08      11465.03       227.92 o
   3   6   4        149.14        143.41        15.40 o
   4   6   4      10752.35      10718.77       249.20 o
   5   6   4       1146.02       1097.11        39.74 o
   6   6   4       8798.86       8999.14       209.64 o
   7   6   4          1.53         25.59        12.16 o
   8   6   4      11112.11      11312.72       295.97 o
   9   6   4        139.07        144.80        19.32 o
  10   6   4      10170.77      10317.65       276.17 o
  11   6   4        165.05        194.98        23.37 o
  12   6   4       6330.56       6627.76       184.93 o
  13   6   4         49.22         57.21        18.48 o
  14   6   4       5248.47       5527.29       168.53 o
  15   6   4        115.85        105.52        22.13 o
 -13   7   4       3519.43       3818.92       121.41 o
 -12   7   4       1281.78       1454.87       150.31 o
 -11   7   4       3769.11       4106.30       300.44 o
 -10   7   4       1643.44       1930.08       257.57 o
  -9   7   4       4574.64       4809.24       211.21 o
  -8   7   4        953.10        963.40        33.46 o
  -7   7   4       6864.09       6994.18       159.32 o
  -6   7   4        741.69        667.36        26.43 o
  -5   7   4       5492.38       5496.20       184.26 o
  -4   7   4        717.25        723.30        18.38 o
  -3   7   4      11522.42      11520.99       233.32 o
  -2   7   4       2042.56       1909.69        52.50 o
  -1   7   4      13251.29      13093.78       248.04 o
   0   7   4        259.00        297.87         9.23 o
   1   7   4      13639.83      13574.12       301.07 o
   2   7   4        701.57        662.41        21.76 o
   3   7   4       7453.50       7557.30       162.43 o
   4   7   4        298.96        337.74        26.87 o
   5   7   4       6195.91       6307.41       147.06 o
   6   7   4         45.63         72.51        15.26 o
   7   7   4      11223.90      11437.29       291.48 o
   8   7   4         32.39         28.38        14.60 o
   9   7   4       9275.98       9677.26       267.00 o
  10   7   4          0.26          3.78        13.80 o
  11   7   4       6428.62       6856.49       187.96 o
  12   7   4         19.07         41.83        20.59 o
  13   7   4       4601.15       4910.68       176.52 o
 -10   8   4       2618.39       2669.98        85.42 o
  -9   8   4       1425.17       1558.55        50.29 o
  -8   8   4       2941.06       3010.36        88.53 o
  -7   8   4       1276.53       1365.27        52.27 o
  -6   8   4       4791.42       4790.95       112.01 o
  -5   8   4       1329.84       1416.15        50.54 o
  -4   8   4       4136.48       4526.37       187.03 o
  -3   8   4       2042.72       1901.14        65.07 o
  -2   8   4       3550.01       3373.66       129.93 o
  -1   8   4        749.29        731.03        21.11 o
   0   8   4       5713.98       5543.94       130.13 o
   1   8   4        145.57        194.62        20.13 o
   2   8   4       3723.26       3705.69       106.26 o
   3   8   4        218.58        206.87        19.08 o
   4   8   4       5733.00       5586.36       149.54 o
   5   8   4          5.44         20.84        12.34 o
   6   8   4       5098.72       5108.76       145.50 o
   7   8   4        201.32        207.16        22.52 o
   8   8   4       5181.31       5262.22       150.07 o
   9   8   4         58.24         65.82        19.50 o
  10   8   4       3012.95       3156.04       114.15 o
  -5   9   4       6980.00       6904.36       201.08 o
  -4   9   4        398.25        422.06        26.12 o
  -3   9   4       6261.27       6298.34       161.68 o
  -2   9   4        240.20        252.20        44.20 o
  -1   9   4       7045.75       7406.42       269.71 o
   0   9   4         48.77         62.75        24.24 o
   1   9   4       7097.16       7151.41       175.13 o
   2   9   4         79.08         46.83        17.51 o
   3   9   4       7092.12       7364.39       201.45 o
   4   9   4         14.66         29.16        15.63 o
   5   9   4       6548.20       6691.48       196.38 o
 -19   0   5       4390.21       4221.42       142.72 o
 -17   0   5       9074.35       8816.97       484.45 o
 -15   0   5       6657.53       6446.46       159.46 o
 -13   0   5       3914.66       3923.76        78.17 o
 -11   0   5      11120.07      11348.46       262.98 o
  -9   0   5      11483.75      11220.65       406.16 o
  -7   0   5      11240.07      11624.89       231.60 o
  -5   0   5      15084.34      15797.82       338.44 o
  -3   0   5      16799.83      17666.62       384.63 o
  -1   0   5       7693.37       7616.26       129.33 o
   1   0   5       1264.84       1194.24        24.37 o
   3   0   5        397.31        451.69        20.79 o
   5   0   5        970.64       1093.42        30.15 o
   7   0   5       2557.79       2657.70        61.69 o
   9   0   5         57.49         69.56        12.10 o
  11   0   5          6.56         15.15         9.44 o
  13   0   5        395.40        409.11        25.90 o
  15   0   5       1854.53       1782.34        67.57 o
  17   0   5        241.28        251.01        27.58 o
  19   0   5        384.95        397.22        33.98 o
 -19   1   5       4728.44       4788.48       109.80 o
 -18   1   5        163.01        150.94        11.01 o
 -17   1   5       6697.05       6678.89       120.26 o
 -16   1   5       1176.26       1135.86        36.71 o
 -15   1   5       9014.46       9242.02       173.96 o
 -14   1   5        383.06        385.99        13.48 o
 -13   1   5       8650.05       8699.16       145.20 o
 -12   1   5         51.78         68.61         5.85 o
 -11   1   5      16638.12      16638.15       298.27 o
 -10   1   5        216.57        243.05         8.48 o
  -9   1   5      33087.03      35265.96       825.26 o
  -8   1   5         18.80         27.80         3.24 o
  -7   1   5      37193.98      41019.63       962.22 o
  -6   1   5       2349.15       2628.82        29.12 o
  -5   1   5      40307.15      41257.25      1361.19 o
  -4   1   5        355.55        410.86        14.03 o
  -3   1   5      42487.19      45719.27      1314.26 o
  -2   1   5        392.04        444.22         8.51 o
  -1   1   5      88168.29      94764.29      3337.95 o
   0   1   5       1600.72       1677.76        18.90 o
   1   1   5      62744.71      66387.03      1991.42 o
   2   1   5        906.44        981.04        22.20 o
   3   1   5      56552.75      57606.18      1649.26 o
   4   1   5        730.52        784.78        14.09 o
   5   1   5      54022.57      54039.29      1559.05 o
   6   1   5        449.70        478.23        12.75 o
   7   1   5      41627.18      39507.58      1000.36 o
   8   1   5       1103.37       1202.36        23.11 o
   9   1   5      31949.04      29634.82       694.23 o
  10   1   5        490.05        520.96        19.32 o
  11   1   5      19984.55      18588.77       447.26 o
  12   1   5          6.49         20.27         7.04 o
  13   1   5      23966.82      23220.75       553.65 o
  14   1   5          0.18         16.25         9.02 o
  15   1   5      16287.59      16016.41       404.38 o
  16   1   5        144.82        137.31        14.90 o
  17   1   5      12280.90      12251.27       289.24 o
  18   1   5          6.51         16.97        11.38 o
  19   1   5       7539.85       7410.45       208.93 o
 -19   2   5       4944.13       5048.41       146.78 o
 -18   2   5        422.27        572.69        85.40 o
 -17   2   5       4806.09       4784.80        89.40 o
 -16   2   5        101.13         97.19         7.98 o
 -15   2   5       8322.59       8214.25       141.43 o
 -14   2   5        213.84        240.35        13.04 o
 -13   2   5      10690.92      10317.41       185.72 o
 -12   2   5       1696.15       1663.27        30.04 o
 -11   2   5       8796.07       8691.35       138.45 o
 -10   2   5       1829.22       1889.71        50.62 o
  -9   2   5       7989.90       8018.88       113.73 o
  -8   2   5       1397.82       1340.67        16.53 o
  -7   2   5      11975.97      11911.61       195.20 o
  -6   2   5       1928.15       1817.81        23.21 o
  -5   2   5       4981.15       5056.50       118.90 o
  -4   2   5       1750.03       1720.04        20.76 o
  -3   2   5       4791.82       4797.59        53.33 o
  -2   2   5        426.47        428.29         7.15 o
  -1   2   5       5691.67       5679.30        73.74 o
   0   2   5        607.03        634.40        11.80 o
   1   2   5       2089.42       1972.27        24.35 o
   2   2   5       1719.63       1773.35        23.88 o
   3   2   5       5983.38       5978.63       110.66 o
   4   2   5       4959.32       5045.39        66.67 o
   5   2   5       2982.05       3118.11        43.10 o
   6   2   5       4978.40       4563.17        71.05 o
   7   2   5        155.37        131.48         7.51 o
   8   2   5       3586.69       3218.57        51.01 o
   9   2   5         89.45        121.11         9.39 o
  10   2   5        870.19        829.04        24.48 o
  11   2   5          9.34         21.30         6.29 o
  12   2   5        602.85        582.44        26.17 o
  13   2   5        196.55        201.75        15.54 o
  14   2   5       1015.15        990.33        38.49 o
  15   2   5        235.05        244.23        18.05 o
  16   2   5       1591.29       1563.69        61.04 o
  17   2   5        338.82        348.85        20.27 o
  18   2   5       1400.67       1599.26        91.20 o
 -18   3   5        446.25        552.92        99.77 o
 -17   3   5       3264.31       3346.89        82.35 o
 -16   3   5        438.59        441.40        17.88 o
 -15   3   5       8579.41       8501.13       160.10 o
 -14   3   5       1661.25       1661.10        66.13 o
 -13   3   5      14373.04      14159.29       266.48 o
 -12   3   5        795.97        802.59        35.07 o
 -11   3   5      15320.76      15568.12       282.65 o
 -10   3   5        340.68        375.80        24.19 o
  -9   3   5      13105.47      13030.59       220.38 o
  -8   3   5       1624.24       1612.00        22.73 o
  -7   3   5      17958.67      17994.58       320.49 o
  -6   3   5        920.49        943.42        14.43 o
  -5   3   5      32396.72      33259.65       749.93 o
  -4   3   5         81.09         98.43         4.71 o
  -3   3   5      33898.55      36074.48       828.63 o
  -2   3   5         13.50         32.90         4.11 o
  -1   3   5      35357.88      37163.54       869.45 o
   0   3   5        363.44        334.34         9.63 o
   1   3   5      42729.15      45359.02      1166.16 o
   2   3   5        655.69        633.88        14.76 o
   3   3   5      40353.08      41939.07      1063.78 o
   4   3   5       1791.09       1901.63        31.60 o
   5   3   5      29047.57      28252.52       608.72 o
   6   3   5         25.10         44.62         5.45 o
   7   3   5      31746.73      31663.18       741.15 o
   8   3   5         60.73         67.28         6.29 o
   9   3   5      34604.91      34886.04       872.66 o
  10   3   5        357.11        336.28        14.07 o
  11   3   5      22487.36      22404.10       503.94 o
  12   3   5        625.92        624.46        20.69 o
  13   3   5      12460.49      12558.23       301.65 o
  14   3   5        546.38        548.02        28.49 o
  15   3   5      11789.99      11664.64       281.03 o
  16   3   5        250.95        246.72        14.83 o
  17   3   5       9987.53       9962.13       226.97 o
  18   3   5         53.12         47.32        12.93 o
 -17   4   5       3084.90       3146.79        78.57 o
 -16   4   5       1993.77       2275.54       236.27 o
 -15   4   5       4257.24       4237.76        70.80 o
 -14   4   5       1967.94       1919.92        38.73 o
 -13   4   5       3964.92       4064.79        61.80 o
 -12   4   5       1517.17       1524.72        36.07 o
 -11   4   5       5723.77       5659.61        87.61 o
 -10   4   5       2148.89       2211.65        34.60 o
  -9   4   5       3360.14       3300.59        50.98 o
  -8   4   5       4708.60       4611.87        68.87 o
  -7   4   5       4360.15       4302.03        62.07 o
  -6   4   5       4091.31       4103.08        56.49 o
  -5   4   5       4826.50       4863.16        70.23 o
  -4   4   5       6588.53       6708.44       128.93 o
  -3   4   5       2989.71       3060.62        54.39 o
  -2   4   5       9178.68       9243.63       151.33 o
  -1   4   5       4018.84       3968.37        55.58 o
   0   4   5       9030.64       8766.54       129.40 o
   1   4   5       5552.32       5702.11        90.11 o
   2   4   5      11499.26      11693.35       186.07 o
   3   4   5       2367.74       2283.76        32.90 o
   4   4   5       5200.94       4976.36        69.08 o
   5   4   5         66.05         69.92         7.82 o
   6   4   5       5131.59       4850.04        90.00 o
   7   4   5        229.31        246.04         5.98 o
   8   4   5       3494.57       3394.90        56.35 o
   9   4   5        212.34        222.84        12.49 o
  10   4   5       5163.94       5163.14       110.11 o
  11   4   5         29.07         41.32         6.41 o
  12   4   5       3059.58       2956.23        71.89 o
  13   4   5         32.74         38.67         6.70 o
  14   4   5       2231.75       2245.61        48.44 o
  15   4   5         79.43         94.47        21.49 o
  16   4   5       2416.27       2493.37        89.26 o
  17   4   5        392.92        429.04        38.93 o
 -16   5   5       1145.58       1199.76        66.04 o
 -15   5   5       3818.72       3941.65       135.26 o
 -14   5   5       1102.84       1073.98        27.55 o
 -13   5   5       5369.62       5440.58       110.99 o
 -12   5   5       2541.21       2498.55        47.28 o
 -11   5   5       9182.39       8993.35       153.43 o
 -10   5   5       3798.41       3664.25        73.77 o
  -9   5   5      10704.19      10648.90       183.85 o
  -8   5   5       1812.62       1810.71        29.76 o
  -7   5   5      13228.53      13451.21       238.83 o
  -6   5   5       1330.64       1337.20        24.29 o
  -5   5   5      19813.47      19795.39       386.14 o
  -4   5   5       2621.45       2543.53        38.54 o
  -3   5   5      17233.77      17748.05       388.50 o
  -2   5   5        702.89        672.28        14.74 o
  -1   5   5      18060.52      17874.80       343.86 o
   0   5   5       1188.51       1254.78        22.92 o
   1   5   5      13571.44      12986.68       252.84 o
   2   5   5        801.21        812.23        20.63 o
   3   5   5      18940.36      18724.31       362.29 o
   4   5   5         12.11         14.60         2.71 o
   5   5   5      20851.96      21108.61       549.69 o
   6   5   5         12.17         33.82        10.71 o
   7   5   5      13621.39      13775.13       333.45 o
   8   5   5         51.32         86.93        14.83 o
   9   5   5      13902.08      14357.01       381.66 o
  10   5   5         61.19         51.49        16.15 o
  11   5   5      12995.17      12957.21       373.60 o
  12   5   5         99.49         96.36        17.63 o
  13   5   5      13621.11      13996.23       383.61 o
  14   5   5          3.75         -1.28        11.30 o
  15   5   5       4500.04       4610.82       137.93 o
  16   5   5        227.65        202.69        33.36 o
 -14   6   5       1813.67       1887.12        75.22 o
 -13   6   5       2055.59       1999.95        51.71 o
 -12   6   5       3202.60       3335.22       129.77 o
 -11   6   5       3020.88       3191.89       162.62 o
 -10   6   5       3904.13       3817.40        74.75 o
  -9   6   5       3432.15       3361.99        54.20 o
  -8   6   5       5516.14       5407.75        84.91 o
  -7   6   5       3759.97       3654.21        61.42 o
  -6   6   5       6491.52       6339.19       108.93 o
  -5   6   5       1974.87       1944.39        36.39 o
  -4   6   5       7566.13       7444.56       162.49 o
  -3   6   5       2359.46       2215.02        82.36 o
  -2   6   5      11207.13      11059.85       192.35 o
  -1   6   5       1826.64       1786.17        32.81 o
   0   6   5      11880.26      11774.42       245.97 o
   1   6   5        151.37        158.47         7.73 o
   2   6   5       7287.09       7271.65       185.91 o
   3   6   5        626.00        651.50        31.69 o
   4   6   5       6740.14       6694.35       149.26 o
   5   6   5        150.10        205.51        17.41 o
   6   6   5       8112.94       8338.87       207.89 o
   7   6   5        257.48        284.00        22.06 o
   8   6   5       8542.34       8744.54       215.23 o
   9   6   5        154.89        152.21        23.11 o
  10   6   5       6897.81       7169.89       198.28 o
  11   6   5          0.59         24.33        15.55 o
  12   6   5       6694.02       6969.73       206.17 o
  13   6   5         82.75         60.21        19.17 o
  14   6   5       3910.57       4150.15       147.51 o
 -12   7   5       1539.85       1790.31       144.73 o
 -11   7   5       2469.99       2587.40       113.02 o
 -10   7   5       1601.08       1913.78       163.52 o
  -9   7   5       4455.33       4778.34       315.39 o
  -8   7   5       2230.18       2328.35        70.11 o
  -7   7   5       4974.69       5029.30       171.92 o
  -6   7   5       1284.41       1241.42        42.89 o
  -5   7   5       6477.53       6268.44       189.81 o
  -4   7   5       1223.22       1211.51        26.78 o
  -3   7   5       7151.26       6949.20       140.87 o
  -2   7   5       1975.23       1929.45        41.61 o
  -1   7   5       7581.42       7332.37       125.57 o
   0   7   5        843.37        855.45        23.60 o
   1   7   5       9359.34       8963.39       197.97 o
   2   7   5        149.58        144.12         7.23 o
   3   7   5      10075.10      10141.17       242.92 o
   4   7   5        413.92        435.21        27.29 o
   5   7   5       7952.33       8171.00       195.15 o
   6   7   5        244.18        251.84        20.57 o
   7   7   5       5423.85       5531.17       158.48 o
   8   7   5          0.51         17.68        13.42 o
   9   7   5       5096.60       5297.06       157.94 o
  10   7   5        234.33        254.63        25.99 o
  11   7   5       4215.19       4235.98       141.45 o
  12   7   5         84.00         63.36        21.30 o
 -10   8   5       4262.86       4230.92       113.95 o
  -9   8   5        530.71        540.90        26.46 o
  -8   8   5       5361.31       5539.02       182.80 o
  -7   8   5        534.58        638.38        90.83 o
  -6   8   5       5031.22       5033.12       116.20 o
  -5   8   5       1301.19       1326.22        69.11 o
  -4   8   5       6713.16       6876.49       156.84 o
  -3   8   5       1174.46       1080.71        54.91 o
  -2   8   5       6307.73       6256.11       114.39 o
  -1   8   5        407.41        423.74        19.52 o
   0   8   5       6681.05       6542.92       154.58 o
   1   8   5        108.91        112.83        13.31 o
   2   8   5       9355.39       9545.33       252.48 o
   3   8   5         18.17         32.56        13.08 o
   4   8   5       8331.34       8483.10       211.47 o
   5   8   5        209.19        216.76        22.06 o
   6   8   5       8106.59       8368.50       238.61 o
   7   8   5        104.30        130.17        21.81 o
   8   8   5       5914.27       6205.86       185.09 o
   9   8   5          0.80         13.70        16.00 o
  -5   9   5       1836.72       2486.40       299.18 o
  -4   9   5       1829.61       1817.09        52.73 o
  -3   9   5       1468.92       1490.90        70.55 o
  -2   9   5        622.08        832.86       188.21 o
  -1   9   5       2454.81       2360.67        94.42 o
   0   9   5        732.39        769.59        92.71 o
   1   9   5       1928.04       1944.37        66.00 o
   2   9   5        360.30        342.31        25.20 o
   3   9   5       1451.37       1409.30        58.68 o
   4   9   5        396.66        396.65        32.95 o
 -18   0   6       5815.72       5359.14       314.25 o
 -16   0   6       6818.15       7005.98       188.49 o
 -14   0   6       8776.04       8543.68       240.84 o
 -12   0   6       9572.33       9420.80       210.20 o
 -10   0   6      13301.69      13253.93       307.89 o
  -8   0   6      22808.22      22993.12       621.30 o
  -6   0   6      41485.74      45739.42      1578.89 o
  -4   0   6      40279.43      42378.63      1392.81 o
  -2   0   6      32805.52      32352.30       956.92 o
   0   0   6      51063.46      51117.55      1915.14 o
   2   0   6      45550.60      44619.86      1613.55 o
   4   0   6      62344.98      62037.03      2664.59 o
   6   0   6      56779.30      56580.32      2373.08 o
   8   0   6      41827.76      40215.29      1479.35 o
  10   0   6      26748.86      25630.55       819.92 o
  12   0   6      24079.03      23398.74       816.02 o
  14   0   6      20606.19      19955.61       665.83 o
  16   0   6      11218.79      11176.21       574.36 o
  18   0   6      11005.00      11163.35       469.19 o
 -19   1   6        127.57        128.17        28.18 o
 -18   1   6       5731.69       5834.61       144.71 o
 -17   1   6        325.09        313.40        36.31 o
 -16   1   6       7828.17       7666.64       141.19 o
 -15   1   6         15.03         22.28         5.01 o
 -14   1   6       7406.82       7204.12       121.12 o
 -13   1   6       1288.80       1239.59        22.68 o
 -12   1   6      11131.23      11237.76       183.85 o
 -11   1   6       1053.54       1008.26        16.12 o
 -10   1   6      13679.54      13910.78       265.91 o
  -9   1   6         82.11        125.40         5.30 o
  -8   1   6       9087.51       9504.35       127.10 o
  -7   1   6         34.65         76.03         5.02 o
  -6   1   6       6601.89       6653.73       206.45 o
  -5   1   6       2560.99       2793.26        58.49 o
  -4   1   6      10792.71      10744.34       174.98 o
  -3   1   6       4063.05       4022.67        76.80 o
  -2   1   6      16324.86      16833.99       271.66 o
  -1   1   6         62.85         92.46         7.74 o
   0   1   6       4152.97       3931.90        63.99 o
   1   1   6       4249.43       4418.03        58.01 o
   2   1   6       4731.15       4513.43        57.91 o
   3   1   6       3044.86       3003.84        40.03 o
   4   1   6       6910.67       6975.48        99.37 o
   5   1   6        255.16        278.74        11.08 o
   6   1   6       3465.92       3441.17        53.98 o
   7   1   6        158.37        232.87        10.62 o
   8   1   6        464.27        441.00        14.16 o
   9   1   6         10.05         24.69         7.04 o
  10   1   6         38.28         65.83         8.60 o
  11   1   6        168.99        173.16        12.98 o
  12   1   6          3.08         22.42         9.40 o
  13   1   6         80.75         88.30        12.00 o
  14   1   6        194.24        198.95        16.45 o
  15   1   6        237.17        231.37        25.28 o
  16   1   6        356.99        370.59        20.48 o
  17   1   6        240.54        273.20        20.86 o
  18   1   6        242.27        242.61        23.63 o
 -18   2   6       2605.52       2703.88        76.38 o
 -17   2   6        349.10        392.18        21.46 o
 -16   2   6       5961.38       5937.05        98.08 o
 -15   2   6       1197.92       1135.07        36.50 o
 -14   2   6       9435.86       9395.02       167.87 o
 -13   2   6       1205.84       1193.43        24.17 o
 -12   2   6      10752.99      10752.08       183.70 o
 -11   2   6        372.97        388.16         9.00 o
 -10   2   6      21342.82      21544.57       421.19 o
  -9   2   6        110.60        109.35         5.11 o
  -8   2   6      25489.89      26543.89       531.47 o
  -7   2   6         96.40        114.57         6.18 o
  -6   2   6      33359.17      34181.55       792.49 o
  -5   2   6       2211.46       2288.13        31.08 o
  -4   2   6      32862.56      34103.37       744.92 o
  -3   2   6       1455.54       1517.29        28.99 o
  -2   2   6      45686.93      49543.11      1294.27 o
  -1   2   6        484.84        500.07        17.59 o
   0   2   6      44443.82      48498.43      1272.82 o
   1   2   6          4.62         18.35         4.18 o
   2   2   6      40834.05      41428.96      1024.95 o
   3   2   6        151.26        217.10        10.12 o
   4   2   6      42526.92      42644.21      1092.62 o
   5   2   6          3.78         17.64         4.66 o
   6   2   6      26147.80      24847.57       532.89 o
   7   2   6        244.20        280.65        11.25 o
   8   2   6      31610.48      30770.97       744.42 o
   9   2   6        335.99        327.69        13.08 o
  10   2   6      26546.11      25330.22       634.87 o
  11   2   6          1.58          0.86         6.75 o
  12   2   6      21177.06      20174.22       525.60 o
  13   2   6         13.71         13.37         8.23 o
  14   2   6      14761.06      14280.97       369.58 o
  15   2   6          5.15         11.72        10.47 o
  16   2   6      11998.11      11686.47       289.92 o
  17   2   6        120.42        123.86        14.94 o
  18   2   6       8384.66       8338.12       243.12 o
 -18   3   6       4486.20       4398.94       104.82 o
 -17   3   6        180.14        195.93        29.92 o
 -16   3   6       6257.49       6337.43       149.55 o
 -15   3   6        743.16        714.65        28.99 o
 -14   3   6       7089.73       6998.24       117.97 o
 -13   3   6        486.11        554.26        37.16 o
 -12   3   6       7981.96       7978.75       125.85 o
 -11   3   6        566.21        614.89        12.94 o
 -10   3   6       3704.11       3698.57        52.45 o
  -9   3   6       1606.86       1548.81        22.06 o
  -8   3   6       8189.37       8359.01       126.37 o
  -7   3   6       4603.66       4450.07        63.97 o
  -6   3   6      17076.62      18410.70       453.00 o
  -5   3   6       4477.71       4355.55        64.35 o
  -4   3   6       7982.79       8001.27       114.13 o
  -3   3   6       5064.33       4972.90        62.91 o
  -2   3   6       6466.04       6515.88        91.57 o
  -1   3   6       1948.07       1922.69        34.06 o
   0   3   6       3902.86       3969.20        53.56 o
   1   3   6       3294.71       3203.09        42.98 o
   2   3   6       3960.88       3868.37        82.69 o
   3   3   6       6175.24       6197.89        98.55 o
   4   3   6        401.38        368.68        12.32 o
   5   3   6       4756.89       4521.33        65.97 o
   6   3   6        456.18        428.13        11.87 o
   7   3   6       2729.40       2549.13        42.73 o
   8   3   6        755.37        741.06        23.53 o
   9   3   6       3058.82       2907.49        48.86 o
  10   3   6        200.31        183.39        10.51 o
  11   3   6       3885.97       3642.89        77.07 o
  12   3   6        186.35        165.36        11.99 o
  13   3   6       2208.94       2223.75        84.82 o
  14   3   6         29.73         56.25         9.76 o
  15   3   6       1829.58       2166.45       170.90 o
  16   3   6         30.06         52.13        11.00 o
  17   3   6       1863.31       2068.33        96.90 o
 -17   4   6       1243.42       1295.61        56.26 o
 -16   4   6       2913.30       3018.84        71.79 o
 -15   4   6        825.82        856.60        44.95 o
 -14   4   6       5296.94       5316.75        87.63 o
 -13   4   6       1524.86       1395.95        37.02 o
 -12   4   6      10068.98       9984.66       172.95 o
 -11   4   6       1270.04       1289.07        33.61 o
 -10   4   6      11139.62      11103.88       194.75 o
  -9   4   6       1446.85       1418.79        21.30 o
  -8   4   6       8580.40       8658.08       135.14 o
  -7   4   6       2489.44       2382.36        36.27 o
  -6   4   6      14374.00      14241.89       245.92 o
  -5   4   6       1485.84       1436.71        24.63 o
  -4   4   6      20668.34      20930.68       404.93 o
  -3   4   6        829.09        777.56        13.25 o
  -2   4   6      25471.10      25481.46       529.22 o
  -1   4   6        592.07        605.35        12.65 o
   0   4   6      31646.24      32543.53       744.21 o
   1   4   6       1263.76       1345.74        20.70 o
   2   4   6      29080.66      29386.70       657.10 o
   3   4   6       1208.50       1213.50        20.78 o
   4   4   6      24905.33      24566.77       511.54 o
   5   4   6        812.34        723.00        20.89 o
   6   4   6      18189.30      18163.36       400.57 o
   7   4   6          3.65         10.48         4.61 o
   8   4   6      18605.52      18434.77       371.29 o
   9   4   6        163.03        163.83         8.78 o
  10   4   6      15173.75      15088.95       298.55 o
  11   4   6          0.23         19.01         4.92 o
  12   4   6      13818.28      13714.39       287.89 o
  13   4   6         91.10         71.58        11.57 o
  14   4   6      12301.99      12299.57       287.72 o
  15   4   6         38.66         46.49        17.83 o
  16   4   6       8262.33       8448.47       262.45 o
  17   4   6          3.41          5.93        18.97 o
 -16   5   6       3175.24       3342.34       137.52 o
 -15   5   6       1373.81       1497.16        63.41 o
 -14   5   6       3205.74       3318.91        72.85 o
 -13   5   6       2170.22       2141.91        49.50 o
 -12   5   6       3606.43       3608.42        59.41 o
 -11   5   6       2842.03       2852.88       105.69 o
 -10   5   6       8179.87       7850.20       130.22 o
  -9   5   6       4526.85       4599.75        69.21 o
  -8   5   6       6100.80       5882.10        94.79 o
  -7   5   6       6562.79       6454.73       105.65 o
  -6   5   6       3240.14       3154.10        50.11 o
  -5   5   6       5220.11       5088.40        74.22 o
  -4   5   6       1756.74       1739.93        31.58 o
  -3   5   6       4838.68       4751.37        70.00 o
  -2   5   6       2224.70       2137.85        39.97 o
  -1   5   6       7179.55       6997.38       142.68 o
   0   5   6       2545.00       2522.31        48.47 o
   1   5   6       9668.52       9509.96       177.61 o
   2   5   6       2894.43       2882.45        61.14 o
   3   5   6       7831.54       7618.46       117.82 o
   4   5   6       1177.02       1148.44        29.12 o
   5   5   6       7924.67       7500.23       158.97 o
   6   5   6        160.65        174.00        14.94 o
   7   5   6       7928.76       8021.31       198.45 o
   8   5   6        452.00        457.75        26.28 o
   9   5   6       5624.10       5557.20       135.60 o
  10   5   6         49.53         69.68        17.97 o
  11   5   6       4391.10       4403.24       123.78 o
  12   5   6          2.09         24.15        15.68 o
  13   5   6       3948.46       4143.27       122.93 o
  14   5   6          4.59         11.02        14.95 o
  15   5   6       2435.16       2521.66       104.04 o
 -14   6   6       3443.06       3649.73       124.57 o
 -13   6   6       1675.10       1868.40       158.39 o
 -12   6   6       3202.41       3187.79        76.32 o
 -11   6   6       2728.69       2787.54        70.85 o
 -10   6   6       5796.81       5683.26       140.49 o
  -9   6   6       3958.61       3927.63        65.00 o
  -8   6   6       7765.84       7610.07       132.27 o
  -7   6   6        953.39        945.62        34.50 o
  -6   6   6       9730.29       9513.02       161.71 o
  -5   6   6       1577.85       1552.15        39.48 o
  -4   6   6      11289.54      11061.02       228.00 o
  -3   6   6       1821.61       1791.49        30.30 o
  -2   6   6      10463.69      10177.19       171.61 o
  -1   6   6       1348.84       1308.48        25.40 o
   0   6   6       8574.25       8226.49       143.35 o
   1   6   6       1040.62       1009.19        23.53 o
   2   6   6       7816.70       7611.25       137.49 o
   3   6   6       1050.95        907.23        28.87 o
   4   6   6      12889.88      12973.02       304.27 o
   5   6   6       1010.15       1005.49        42.14 o
   6   6   6      13701.77      13740.89       360.41 o
   7   6   6        221.14        234.40        23.69 o
   8   6   6      11334.90      11540.48       305.00 o
   9   6   6         78.13         69.58        16.92 o
  10   6   6       8530.80       8751.97       227.19 o
  11   6   6        126.15        168.86        25.11 o
  12   6   6       6013.80       6001.25       196.48 o
  13   6   6          0.62         -0.89        17.80 o
  14   6   6       3918.25       3916.38       145.30 o
 -12   7   6       2079.00       2218.38       181.26 o
 -11   7   6       3442.39       3474.57       129.66 o
 -10   7   6       1037.74       1188.29        62.78 o
  -9   7   6       3854.31       3936.55       147.03 o
  -8   7   6       1667.32       1729.76        53.74 o
  -7   7   6       2806.18       2846.80        83.37 o
  -6   7   6       2141.08       2019.47        68.01 o
  -5   7   6       4601.87       4581.91        81.46 o
  -4   7   6       1313.56       1243.23        28.94 o
  -3   7   6       9300.87       9312.95       169.95 o
  -2   7   6       2207.39       2164.40        60.22 o
  -1   7   6       8968.35       8699.63       188.00 o
   0   7   6       1654.94       1620.07        42.72 o
   1   7   6       8602.52       8545.12       187.99 o
   2   7   6        889.26        841.57        20.11 o
   3   7   6       6386.58       6460.43       164.40 o
   4   7   6        406.82        411.50        28.05 o
   5   7   6       7280.65       7295.88       192.02 o
   6   7   6        403.00        418.35        30.14 o
   7   7   6       7396.85       7658.65       205.32 o
   8   7   6        107.08        125.94        19.14 o
   9   7   6       7047.60       7297.43       201.67 o
  10   7   6         54.65         60.81        21.15 o
  11   7   6       6658.41       7087.20       224.47 o
  12   7   6          8.90         -1.94        15.54 o
  -9   8   6       1449.34       1518.16        47.46 o
  -8   8   6       2279.63       2361.31        72.37 o
  -7   8   6       2152.82       2161.17        57.33 o
  -6   8   6       2537.31       2680.61       113.13 o
  -5   8   6       2049.43       2061.04        62.66 o
  -4   8   6       1758.55       1652.28        43.56 o
  -3   8   6       1756.01       1697.42        45.00 o
  -2   8   6       3528.41       3367.43        62.05 o
  -1   8   6       1912.74       1901.53        41.05 o
   0   8   6       4761.52       4530.92        98.31 o
   1   8   6        713.80        726.62        37.32 o
   2   8   6       3956.06       3952.84       122.17 o
   3   8   6         20.16         22.39        11.49 o
   4   8   6       3735.23       3712.85        99.62 o
   5   8   6         40.62         41.01        19.64 o
   6   8   6       3535.88       3658.18       103.01 o
   7   8   6         17.26         44.61        18.99 o
   8   8   6       4728.64       4964.67       164.54 o
   9   8   6         81.04        105.61        25.17 o
  -3   9   6       5646.13       5910.38       347.39 o
  -2   9   6        373.36        384.93        38.27 o
  -1   9   6       6208.91       6564.65       212.89 o
   0   9   6         15.76         36.28        11.01 o
   1   9   6       6248.34       6201.63       158.87 o
   2   9   6         79.23         85.53        16.56 o
   3   9   6       6175.75       6247.37       172.15 o
 -19   0   7       5480.09       5581.46       290.80 o
 -17   0   7      10955.14      11369.13       538.38 o
 -15   0   7       9683.29       9701.08       242.39 o
 -13   0   7       4959.11       4973.95        99.41 o
 -11   0   7       6712.46       6734.84       139.29 o
  -9   0   7      11366.06      11289.63       236.78 o
  -7   0   7      16515.88      16981.59       390.81 o
  -5   0   7       7350.20       7205.79       118.73 o
  -3   0   7      23214.95      24399.11       655.01 o
  -1   0   7       4639.26       4300.32        92.82 o
   1   0   7       1786.62       1522.60        29.08 o
   3   0   7       9002.97       8936.82       197.03 o
   5   0   7       5545.52       5326.19       122.44 o
   7   0   7        775.23        731.16        30.01 o
   9   0   7         16.13         32.90        10.49 o
  11   0   7        392.42        365.67        22.64 o
  13   0   7        253.80        272.83        25.21 o
  15   0   7        159.97        197.99        25.24 o
  17   0   7         42.75         71.18        24.93 o
 -18   1   7        333.32        323.30        57.80 o
 -17   1   7       3337.51       3290.50        74.82 o
 -16   1   7        405.68        375.32        17.31 o
 -15   1   7       5759.60       5698.65        90.13 o
 -14   1   7         83.59         84.07         7.17 o
 -13   1   7       7268.26       7422.11       126.59 o
 -12   1   7         15.77         31.20         3.80 o
 -11   1   7      15612.46      15630.17       274.55 o
 -10   1   7          4.14          4.82         7.43 o
  -9   1   7      23225.41      23887.61       557.34 o
  -8   1   7        660.39        624.56        13.67 o
  -7   1   7      28011.81      29417.81       719.16 o
  -6   1   7       1026.65       1055.45        17.14 o
  -5   1   7      31278.52      33327.01       855.72 o
  -4   1   7       3181.49       3574.75        53.62 o
  -3   1   7      27212.19      27391.67       541.44 o
  -2   1   7       1714.68       1913.13        32.89 o
  -1   1   7      45623.37      46640.54      1190.95 o
   0   1   7        706.64        825.13        18.06 o
   1   1   7      34795.48      34673.74       802.60 o
   2   1   7        593.99        530.18        14.78 o
   3   1   7      42303.21      41248.56      1052.07 o
   4   1   7          0.91         22.99         5.74 o
   5   1   7      38063.99      36638.79       917.31 o
   6   1   7         45.39         72.74         8.25 o
   7   1   7      37318.95      36287.60       936.03 o
   8   1   7         25.00         29.45         6.85 o
   9   1   7      26356.29      25477.66       582.37 o
  10   1   7         57.89         83.97        11.85 o
  11   1   7      19153.19      18459.32       410.83 o
  12   1   7        340.92        299.89        18.67 o
  13   1   7      21681.03      21141.88       500.69 o
  14   1   7          5.97          5.74         9.85 o
  15   1   7      15717.67      15551.47       362.47 o
  16   1   7        158.46        144.98        16.12 o
  17   1   7      11348.11      11450.64       265.40 o
  18   1   7          0.16          4.82        10.40 o
 -18   2   7        476.40        489.91        22.41 o
 -17   2   7       6228.93       6278.50       136.20 o
 -16   2   7         32.30         52.67         9.49 o
 -15   2   7       7699.45       7501.44       142.89 o
 -14   2   7         53.22         48.00         9.27 o
 -13   2   7      11040.44      10847.81       218.46 o
 -12   2   7        467.69        452.28        18.00 o
 -11   2   7      13678.41      13939.74       266.21 o
 -10   2   7       1772.81       1725.97        35.04 o
  -9   2   7      10132.82      10270.56       190.14 o
  -8   2   7       1027.18        971.03        22.39 o
  -7   2   7      11995.28      12493.66       237.76 o
  -6   2   7       1391.08       1532.38        48.45 o
  -5   2   7      13563.01      13936.45       268.02 o
  -4   2   7        959.63        988.74        20.08 o
  -3   2   7       5917.32       5800.78       106.61 o
  -2   2   7        821.10        772.10        12.47 o
  -1   2   7      11313.24      11597.14       178.90 o
   0   2   7        797.41        746.00        16.91 o
   1   2   7       7949.24       7763.78       111.50 o
   2   2   7       7239.33       7261.16       117.16 o
   3   2   7       2240.46       1911.36        34.62 o
   4   2   7       3565.54       3460.40        55.17 o
   5   2   7       1531.89       1448.25        25.19 o
   6   2   7        786.76        686.37        16.84 o
   7   2   7       3963.88       3857.83        60.01 o
   8   2   7       1001.21        923.48        21.66 o
   9   2   7       1032.45        995.93        26.31 o
  10   2   7       2405.36       2331.66        49.55 o
  11   2   7        111.79        127.44        10.89 o
  12   2   7       2384.77       2323.48        68.93 o
  13   2   7          4.29         21.93        10.36 o
  14   2   7        762.59        779.50        41.16 o
  15   2   7        188.03        177.53        20.25 o
  16   2   7        503.03        594.85        72.79 o
  17   2   7          2.68         11.02        10.12 o
  18   2   7        242.51        364.71        59.05 o
 -17   3   7       3259.40       3287.24        93.62 o
 -16   3   7        501.67        514.28        24.90 o
 -15   3   7       5692.31       5637.00       125.37 o
 -14   3   7        768.12        685.14        24.23 o
 -13   3   7       7553.33       7402.08       117.71 o
 -12   3   7        402.69        399.69        13.61 o
 -11   3   7       8511.06       8579.24       132.72 o
 -10   3   7        660.46        708.48        14.68 o
  -9   3   7      10358.00      10317.11       172.85 o
  -8   3   7       1394.74       1292.12        25.52 o
  -7   3   7      11041.00      10727.37       169.87 o
  -6   3   7       2610.24       2635.53        44.34 o
  -5   3   7      19919.15      19709.84       363.15 o
  -4   3   7        331.41        281.00         7.21 o
  -3   3   7      34464.93      36313.61       855.28 o
  -2   3   7         27.41         34.35         4.61 o
  -1   3   7      34133.75      35767.55       850.38 o
   0   3   7       3401.44       3482.08        48.82 o
   1   3   7      27437.19      28232.81       609.12 o
   2   3   7        383.36        362.44        12.51 o
   3   3   7      26583.01      26352.38       562.36 o
   4   3   7         29.79         36.53         5.55 o
   5   3   7      32646.28      32251.56       758.24 o
   6   3   7        615.13        569.27        16.96 o
   7   3   7      23960.77      23541.32       507.41 o
   8   3   7        479.59        443.55        17.54 o
   9   3   7      25096.01      24482.62       564.56 o
  10   3   7          2.37          1.09         5.57 o
  11   3   7      18640.32      18312.31       450.69 o
  12   3   7         68.97         70.03         8.93 o
  13   3   7      13416.68      13180.67       318.21 o
  14   3   7         77.60         70.39        10.04 o
  15   3   7       8674.48       8503.93       242.08 o
  16   3   7         24.01         40.19        10.74 o
  17   3   7       7998.08       7793.88       213.69 o
 -17   4   7       2563.23       2570.34        64.16 o
 -16   4   7        706.76        743.92        26.27 o
 -15   4   7       3733.97       3837.66        88.14 o
 -14   4   7       2069.33       2019.16        51.94 o
 -13   4   7       5170.29       5136.52       105.39 o
 -12   4   7       1835.95       1800.52        33.23 o
 -11   4   7       6600.17       6461.35        95.28 o
 -10   4   7       1286.95       1367.29        24.34 o
  -9   4   7       5748.12       5727.00        85.22 o
  -8   4   7       4373.31       4321.67        67.61 o
  -7   4   7       5652.33       5754.09       128.26 o
  -6   4   7       3014.08       2933.38        40.10 o
  -5   4   7       4087.76       3913.08        56.29 o
  -4   4   7       6293.87       6285.69        96.04 o
  -3   4   7       8086.59       7931.39       123.34 o
  -2   4   7       6134.51       6127.53        93.23 o
  -1   4   7       7183.28       7070.98       121.56 o
   0   4   7       5810.38       5682.18        84.66 o
   1   4   7       5287.86       5387.30       104.88 o
   2   4   7       2849.12       2711.74        37.93 o
   3   4   7       4529.76       4431.36        63.99 o
   4   4   7       5981.82       5958.98       135.94 o
   5   4   7        145.47        157.81         8.02 o
   6   4   7       9931.47       9985.64       189.27 o
   7   4   7        394.78        380.78        13.97 o
   8   4   7       4263.61       3989.91        98.33 o
   9   4   7        705.80        669.91        18.17 o
  10   4   7       2489.38       2308.60        47.92 o
  11   4   7        268.79        270.67        16.15 o
  12   4   7       1723.51       1657.52        35.27 o
  13   4   7         10.22         23.68         7.16 o
  14   4   7       3169.53       3149.59       136.64 o
  15   4   7         10.12         19.23        16.89 o
  16   4   7       2393.04       2509.10       123.93 o
 -15   5   7       3480.02       3574.70       121.97 o
 -14   5   7       2720.54       2680.67        63.60 o
 -13   5   7       4215.73       4134.38        96.43 o
 -12   5   7       2472.49       2342.35        43.58 o
 -11   5   7       6959.52       6813.50       117.73 o
 -10   5   7       3655.99       3561.84        62.33 o
  -9   5   7       5360.12       5298.47        78.98 o
  -8   5   7       2778.65       2805.04        45.34 o
  -7   5   7      10918.68      10767.19       194.24 o
  -6   5   7        618.15        608.69        17.94 o
  -5   5   7      16668.52      16470.13       321.28 o
  -4   5   7       1673.90       1692.27        28.47 o
  -3   5   7      10874.54      11028.60       212.27 o
  -2   5   7       3191.18       3219.93        51.73 o
  -1   5   7      12366.88      12039.35       216.51 o
   0   5   7       2300.46       2291.30        42.59 o
   1   5   7      16349.88      16247.42       305.00 o
   2   5   7        619.72        626.26        18.00 o
   3   5   7      21277.15      20824.54       428.95 o
   4   5   7        431.62        393.01        10.32 o
   5   5   7      11457.62      11131.39       203.79 o
   6   5   7          9.47         19.12         2.82 o
   7   5   7      13098.96      12328.86       296.88 o
   8   5   7        114.48        115.87        18.16 o
   9   5   7      13916.38      14121.56       394.69 o
  10   5   7        307.03        288.04        24.23 o
  11   5   7      10581.16      10741.05       368.92 o
  12   5   7         88.91         96.74        19.29 o
  13   5   7       8177.10       8617.19       311.28 o
  14   5   7        108.76        108.77        23.32 o
  15   5   7       5153.94       5277.82       199.46 o
 -14   6   7       1257.67       1369.29        64.14 o
 -13   6   7       3403.71       3610.06       118.52 o
 -12   6   7       2750.88       2897.81       111.67 o
 -11   6   7       3800.38       3767.34        66.74 o
 -10   6   7       3277.41       3195.71        63.11 o
  -9   6   7       3270.72       3227.40        66.25 o
  -8   6   7       2714.87       2782.64        49.78 o
  -7   6   7       5137.59       5069.63       125.05 o
  -6   6   7       5346.42       5189.45        89.04 o
  -5   6   7       3261.59       3223.70        57.39 o
  -4   6   7       7312.59       7203.46       125.51 o
  -3   6   7       1782.16       1777.51        42.50 o
  -2   6   7       7930.17       7869.70       138.00 o
  -1   6   7       1005.72        959.70        23.73 o
   0   6   7       6677.83       6557.42       127.83 o
   1   6   7       1567.52       1547.58        35.92 o
   2   6   7       6267.49       6065.01        98.34 o
   3   6   7       2147.15       2070.70        48.95 o
   4   6   7       4242.65       3861.32       136.94 o
   5   6   7       1976.46       1953.18        53.61 o
   6   6   7       5984.74       6151.32       156.67 o
   7   6   7        617.81        630.57        31.41 o
   8   6   7       8178.62       8491.54       238.61 o
   9   6   7         35.75         43.29        15.57 o
  10   6   7       6203.78       6582.97       204.18 o
  11   6   7        197.55        233.52        27.25 o
  12   6   7       4690.90       4856.67       170.42 o
  13   6   7        190.06        191.26        29.37 o
 -12   7   7       2753.50       2861.09       113.75 o
 -11   7   7       1881.48       1959.62        77.15 o
 -10   7   7       2370.60       2412.16        60.42 o
  -9   7   7       4488.90       4334.30        97.66 o
  -8   7   7       1686.26       1732.45        46.26 o
  -7   7   7       4483.63       4289.63       106.33 o
  -6   7   7       2197.32       2127.38        45.81 o
  -5   7   7       3047.27       2907.59        52.49 o
  -4   7   7       2842.04       2778.25        56.33 o
  -3   7   7       3729.72       3709.76       120.26 o
  -2   7   7       1176.10       1191.59        29.88 o
  -1   7   7       7001.92       6703.67       163.65 o
   0   7   7        638.29        638.71        20.27 o
   1   7   7       7234.18       7182.51       149.44 o
   2   7   7        732.18        693.46        19.32 o
   3   7   7       6797.57       6247.56       193.93 o
   4   7   7       1023.38        984.59        39.15 o
   5   7   7       6816.89       6795.60       170.40 o
   6   7   7        901.64        904.77        41.35 o
   7   7   7       3980.96       4062.09       126.05 o
   8   7   7         27.56         17.80        15.36 o
   9   7   7       3735.42       3914.45       128.46 o
  10   7   7         25.84         47.68        20.49 o
  11   7   7       3686.71       3861.89       154.56 o
  -8   8   7       5102.82       5078.13       150.41 o
  -7   8   7        836.33        880.59        37.09 o
  -6   8   7       3243.10       3259.04        82.48 o
  -5   8   7       1458.47       1514.37        54.57 o
  -4   8   7       3887.37       3667.18        96.34 o
  -3   8   7       1114.70       1039.88        24.00 o
  -2   8   7       6359.22       6227.77       186.14 o
  -1   8   7        583.45        547.74        19.60 o
   0   8   7       8928.48       8765.75       217.53 o
   1   8   7        103.49        120.07        16.27 o
   2   8   7       8985.64       9067.06       248.87 o
   3   8   7        353.26        351.82        28.62 o
   4   8   7       7531.49       7572.82       210.52 o
   5   8   7        326.33        370.54        31.45 o
   6   8   7       5933.56       6029.03       182.58 o
   7   8   7        414.10        465.12        41.08 o
   8   8   7       4077.05       4406.92       132.02 o
  -1   9   7       1958.02       1953.08       121.48 o
   0   9   7       1285.60       1264.79        49.45 o
   1   9   7       1417.09       1248.14        83.78 o
 -18   0   8       2365.27       2336.39       148.32 o
 -16   0   8       5979.61       5967.34       247.96 o
 -14   0   8       4301.88       4286.62       117.96 o
 -12   0   8       5022.00       4852.81       116.53 o
 -10   0   8      10101.48      10050.91       201.29 o
  -8   0   8      16047.79      16116.91       596.42 o
  -6   0   8      28350.29      31329.11       925.28 o
  -4   0   8      26822.71      27539.21       775.42 o
  -2   0   8      13694.58      11666.64       288.41 o
   0   0   8      32421.36      29913.97       926.30 o
   2   0   8      44906.18      43312.38      1605.45 o
   4   0   8      40201.75      40103.00      1474.68 o
   6   0   8      40727.51      40644.89      1532.59 o
   8   0   8      37545.28      37199.24      1389.26 o
  10   0   8      18406.88      18083.49       591.77 o
  12   0   8      10176.30      10281.60       351.08 o
  14   0   8      15278.52      15435.57       557.27 o
  16   0   8      14434.19      14388.53       493.47 o
  18   0   8      10050.31      10170.07       429.66 o
 -18   1   8       5754.59       5926.17       185.67 o
 -17   1   8        238.64        202.37        28.24 o
 -16   1   8       8318.95       8262.86       181.59 o
 -15   1   8        238.56        272.21        16.54 o
 -14   1   8       8030.37       7795.80       184.74 o
 -13   1   8         71.02         93.99         9.43 o
 -12   1   8       9804.63       9796.64       194.62 o
 -11   1   8       1199.04       1242.74        38.25 o
 -10   1   8      10689.23      10857.22       211.48 o
  -9   1   8       1506.95       1485.74        24.94 o
  -8   1   8      15883.50      16269.52       338.75 o
  -7   1   8        326.87        360.39         8.19 o
  -6   1   8      19480.12      20203.79       483.44 o
  -5   1   8         99.40        195.35         8.56 o
  -4   1   8      15435.03      15759.19       378.28 o
  -3   1   8        286.93        262.58         9.80 o
  -2   1   8       9437.16       9415.69       132.68 o
  -1   1   8        263.37        231.88        13.23 o
   0   1   8       4971.80       4660.23        97.00 o
   1   1   8       6550.15       6648.35       113.15 o
   2   1   8       6959.35       6549.07       103.74 o
   3   1   8       1498.11       1559.90        32.63 o
   4   1   8       7626.87       7170.10       117.15 o
   5   1   8        496.86        455.10        13.58 o
   6   1   8       2886.30       2656.22        43.68 o
   7   1   8         41.64         53.27         8.35 o
   8   1   8        892.51        895.12        25.94 o
   9   1   8        641.11        611.51        21.51 o
  10   1   8        420.95        395.95        18.52 o
  11   1   8        396.22        366.70        18.52 o
  12   1   8        539.19        536.63        25.76 o
  13   1   8        140.27        143.95        16.25 o
  14   1   8          8.23         23.67         9.83 o
  15   1   8        418.14        393.63        24.87 o
  16   1   8          1.48         11.40        10.75 o
  17   1   8        251.68        297.96        39.95 o
  18   1   8         11.53         20.27        12.53 o
 -18   2   8       2210.63       2255.45        91.96 o
 -17   2   8        542.43        499.56        27.80 o
 -16   2   8       2953.22       3064.31        73.14 o
 -15   2   8        965.85        916.46        28.10 o
 -14   2   8       6489.85       6517.43       135.04 o
 -13   2   8       1161.04       1203.71        59.68 o
 -12   2   8       8852.34       8959.40       187.04 o
 -11   2   8        169.36        219.99        15.10 o
 -10   2   8      15170.57      15244.70       334.55 o
  -9   2   8         39.12         47.71         6.76 o
  -8   2   8      20854.65      21302.17       509.60 o
  -7   2   8        219.01        231.31        26.83 o
  -6   2   8      24009.38      24520.10       598.34 o
  -5   2   8       2967.61       3091.72        50.73 o
  -4   2   8      20383.47      19858.50       356.18 o
  -3   2   8       1342.17       1438.49        28.71 o
  -2   2   8      42373.44      45212.53      1166.42 o
  -1   2   8        122.30        166.50        10.99 o
   0   2   8      35748.75      37130.42       908.76 o
   1   2   8         61.38        114.24         7.91 o
   2   2   8      29182.38      28536.07       625.19 o
   3   2   8         48.85         40.14         6.44 o
   4   2   8      36119.19      36270.38       899.20 o
   5   2   8         28.69         23.71         6.52 o
   6   2   8      26404.48      25143.16       568.18 o
   7   2   8        330.26        327.44        15.28 o
   8   2   8      26526.27      25714.57       588.53 o
   9   2   8       1967.06       1845.53        45.46 o
  10   2   8      22669.55      21841.54       502.52 o
  11   2   8        272.88        288.00        15.37 o
  12   2   8      24267.20      23560.77       600.54 o
  13   2   8        138.97        124.15        16.06 o
  14   2   8      13097.55      12841.03       307.57 o
  15   2   8        195.72        221.42        18.98 o
  16   2   8       8825.82       8788.71       217.16 o
  17   2   8          5.41         15.38        14.10 o
 -17   3   8         99.72        105.47        18.98 o
 -16   3   8       5597.50       5706.07       145.24 o
 -15   3   8         96.45         99.80        16.96 o
 -14   3   8       6708.98       6874.32       144.20 o
 -13   3   8        712.98        724.91        23.40 o
 -12   3   8       9816.17      10212.73       271.21 o
 -11   3   8        538.96        611.95        18.18 o
 -10   3   8       8588.32       8877.50       181.67 o
  -9   3   8       1742.98       1794.57        38.08 o
  -8   3   8       6650.99       6932.53       125.22 o
  -7   3   8       3842.22       3796.59        52.22 o
  -6   3   8       7632.33       7523.39       134.22 o
  -5   3   8       1237.53       1226.21        25.85 o
  -4   3   8       8582.72       8264.95       162.12 o
  -3   3   8        721.14        695.61        12.22 o
  -2   3   8      12429.09      12306.10       202.32 o
  -1   3   8       1152.24       1057.42        18.94 o
   0   3   8       6852.68       6849.17       135.79 o
   1   3   8       1747.57       1524.89        32.56 o
   2   3   8       6717.52       6605.40       121.48 o
   3   3   8       3361.24       3129.07        55.15 o
   4   3   8        904.14        800.36        21.17 o
   5   3   8       2409.58       2379.08        40.52 o
   6   3   8       2492.68       2308.07        40.91 o
   7   3   8       1959.24       1989.75        63.13 o
   8   3   8       2063.63       2013.85        47.32 o
   9   3   8       2661.53       2677.24        53.11 o
  10   3   8        929.07        902.06        25.53 o
  11   3   8       3204.88       3151.97        90.26 o
  12   3   8        501.48        452.60        21.12 o
  13   3   8       1729.42       1723.27        51.31 o
  14   3   8         36.26         41.85         9.51 o
  15   3   8       1090.10       1123.68        42.05 o
  16   3   8         43.77         50.27        11.07 o
  17   3   8       1272.78       1194.10        52.39 o
 -16   4   8       2143.47       2133.23        53.63 o
 -15   4   8       1170.50       1240.61        40.00 o
 -14   4   8       3970.14       3963.98       100.25 o
 -13   4   8       1011.44       1052.45        37.28 o
 -12   4   8       6766.80       6233.66       180.33 o
 -11   4   8       1167.56       1072.94        36.78 o
 -10   4   8       8431.34       8204.73       158.62 o
  -9   4   8       2559.93       2429.13        74.70 o
  -8   4   8       4389.88       4322.98        60.84 o
  -7   4   8       4209.43       4031.25        89.46 o
  -6   4   8       8357.04       8198.15       175.34 o
  -5   4   8       2100.81       2122.71        34.50 o
  -4   4   8      15286.92      15355.97       280.79 o
  -3   4   8        800.29        746.93        16.04 o
  -2   4   8      17202.01      17018.45       321.60 o
  -1   4   8        912.26        932.08        20.14 o
   0   4   8      19452.44      19531.35       453.30 o
   1   4   8       2184.43       2194.04        38.71 o
   2   4   8      20500.27      20611.95       429.95 o
   3   4   8        828.86        782.60        17.32 o
   4   4   8      15782.05      15653.39       308.75 o
   5   4   8        494.33        496.02        15.70 o
   6   4   8      11262.14      11355.89       206.60 o
   7   4   8        227.37        256.16        10.41 o
   8   4   8      13750.87      13356.98       262.75 o
   9   4   8        173.57        143.62         9.04 o
  10   4   8      14892.90      14766.53       320.15 o
  11   4   8          1.91          7.98         7.15 o
  12   4   8      13181.67      13103.90       321.87 o
  13   4   8        200.32        214.50        11.70 o
  14   4   8       9454.47       9759.81       324.18 o
  15   4   8        155.63        180.01        29.63 o
  16   4   8       6683.26       6865.61       242.36 o
 -15   5   8       1169.31       1210.35        41.71 o
 -14   5   8       4323.34       4275.34       105.67 o
 -13   5   8       1780.04       1837.20        67.24 o
 -12   5   8       5605.59       5604.91       114.78 o
 -11   5   8       2240.47       2140.61        41.26 o
 -10   5   8       5818.09       5710.33       138.61 o
  -9   5   8       2366.53       2334.88        43.36 o
  -8   5   8       6503.33       6296.69       102.57 o
  -7   5   8       3106.39       3017.14        47.89 o
  -6   5   8       3897.12       3880.21        62.99 o
  -5   5   8       6669.86       6602.79       106.63 o
  -4   5   8       2383.62       2350.94        38.48 o
  -3   5   8       6966.97       6865.31       109.87 o
  -2   5   8       3651.07       3494.78        59.39 o
  -1   5   8       6177.10       6153.99       101.24 o
   0   5   8       4578.45       4526.48        68.22 o
   1   5   8       8540.27       8449.10       142.08 o
   2   5   8       3390.12       3295.87        62.09 o
   3   5   8       7011.22       6837.87       113.33 o
   4   5   8       2605.19       2613.59        47.53 o
   5   5   8       7040.46       6762.49       142.51 o
   6   5   8        729.93        761.15        18.40 o
   7   5   8       8078.94       7682.49       199.99 o
   8   5   8        993.73       1094.44        42.01 o
   9   5   8       5506.47       4820.02       197.43 o
  10   5   8        418.78        381.63        24.60 o
  11   5   8       3350.69       3379.55       112.43 o
  12   5   8         70.61        109.04        23.86 o
  13   5   8       2506.21       2525.50        96.45 o
  14   5   8          3.22         -0.52        15.62 o
  15   5   8       2522.78       2491.05       108.26 o
 -13   6   8       1973.95       2020.71        78.31 o
 -12   6   8       2385.12       2463.29        93.48 o
 -11   6   8       3573.13       3502.73        88.80 o
 -10   6   8       2370.97       2299.12        52.94 o
  -9   6   8       4087.59       3987.46        80.69 o
  -8   6   8       5368.84       5166.24        87.39 o
  -7   6   8       1622.85       1624.41        32.74 o
  -6   6   8      10084.96       9836.41       173.72 o
  -5   6   8       1952.48       1939.60        44.25 o
  -4   6   8      10515.36      10281.67       183.97 o
  -3   6   8       2005.35       1992.51        40.71 o
  -2   6   8       9527.68       9238.61       169.66 o
  -1   6   8       2108.13       2077.59        44.22 o
   0   6   8       8048.24       7834.53       135.05 o
   1   6   8       1267.06       1234.15        27.52 o
   2   6   8       8008.17       7776.09       146.40 o
   3   6   8       1953.41       1813.84        34.78 o
   4   6   8      11689.04      10971.97       259.08 o
   5   6   8       1498.77       1351.25        45.63 o
   6   6   8      11217.92      11303.88       330.86 o
   7   6   8         15.04         39.90        14.74 o
   8   6   8       9788.60       9952.60       266.43 o
   9   6   8        258.07        262.82        31.96 o
  10   6   8       6123.69       6190.48       177.84 o
  11   6   8         76.62         63.57        26.23 o
  12   6   8       4181.18       4165.96       141.41 o
  13   6   8         38.36         44.86        20.83 o
 -11   7   8       1552.78       1663.32        74.78 o
 -10   7   8       1519.42       1704.14        67.71 o
  -9   7   8       2585.42       2673.81        74.07 o
  -8   7   8       2121.02       2114.13        71.88 o
  -7   7   8       2885.76       2874.84        67.93 o
  -6   7   8       2883.44       2740.69        67.01 o
  -5   7   8       2571.67       2518.59        56.83 o
  -4   7   8       2353.96       2310.89        57.02 o
  -3   7   8       6225.22       6157.39       134.57 o
  -2   7   8       2417.69       2278.81        53.12 o
  -1   7   8       7093.97       6922.41       123.11 o
   0   7   8       1649.45       1670.57        35.02 o
   1   7   8       6041.26       5958.02       113.19 o
   2   7   8       1397.56       1347.95        38.94 o
   3   7   8       3858.75       3591.96       123.19 o
   4   7   8        401.70        431.93        27.26 o
   5   7   8       5922.79       6097.03       170.35 o
   6   7   8       1020.92       1013.25        45.91 o
   7   7   8       5223.20       5554.80       163.36 o
   8   7   8        300.51        301.83        33.46 o
   9   7   8       5410.65       5704.08       188.18 o
  10   7   8          7.74         25.02        18.09 o
  11   7   8       4872.26       4967.19       195.50 o
  -8   8   8       1504.32       1513.79        49.94 o
  -7   8   8       1303.21       1301.26        40.82 o
  -6   8   8       1584.05       1581.72        45.52 o
  -5   8   8       2383.41       2510.30       234.42 o
  -4   8   8       1480.15       1404.60        34.40 o
  -3   8   8       2705.34       2674.21       119.22 o
  -2   8   8       2574.07       2508.03        61.27 o
  -1   8   8       2442.58       2419.58        72.50 o
   0   8   8       2801.16       2822.09        90.06 o
   1   8   8       1425.15       1473.00        49.38 o
   2   8   8       2819.68       2724.84        95.01 o
   3   8   8        270.08        294.58        26.04 o
   4   8   8       3592.98       3526.39       130.43 o
   5   8   8        308.94        277.38        25.05 o
   6   8   8       2982.53       3067.12       121.92 o
   7   8   8        671.31        698.40        43.47 o
 -17   0   9       6038.70       6412.22       283.46 o
 -15   0   9       8533.00       8770.10       401.68 o
 -13   0   9       5968.07       5769.00       126.36 o
 -11   0   9      12659.79      12867.02       537.06 o
  -9   0   9      11809.97      12133.89       438.81 o
  -7   0   9       9543.81       9278.79       304.60 o
  -5   0   9      11927.50      12096.98       252.96 o
  -3   0   9       9903.75       9667.83       197.82 o
  -1   0   9      11131.73      10794.93       287.88 o
   1   0   9      12549.38      11561.20       272.95 o
   3   0   9      11335.12      10841.78       273.91 o
   5   0   9       6383.23       5916.67       149.86 o
   7   0   9       3975.26       3804.19       105.35 o
   9   0   9        194.99        204.18        19.75 o
  11   0   9        899.33        881.38        41.01 o
  13   0   9        567.57        608.61        36.12 o
  15   0   9        967.70       1021.65        66.51 o
  17   0   9        108.39         85.96        24.52 o
 -18   1   9        215.49        248.92        30.22 o
 -17   1   9       2012.91       2147.10        88.20 o
 -16   1   9        223.69        218.95        26.07 o
 -15   1   9       3920.84       3783.96        82.92 o
 -14   1   9         97.71         93.82         9.03 o
 -13   1   9       6927.20       6931.30       138.17 o
 -12   1   9          6.62         15.10         6.73 o
 -11   1   9      10829.21      10708.59       220.42 o
 -10   1   9       1788.29       1769.79        30.93 o
  -9   1   9      13802.83      13881.07       285.13 o
  -8   1   9        221.23        254.77        10.47 o
  -7   1   9      15389.43      16018.73       325.94 o
  -6   1   9       1231.04       1295.34        48.04 o
  -5   1   9      20617.93      20895.82       476.00 o
  -4   1   9       1929.18       1984.07        39.06 o
  -3   1   9      19112.12      18602.08       364.19 o
  -2   1   9        838.72        907.51        20.36 o
  -1   1   9      22795.04      21701.87       422.83 o
   0   1   9         33.34         77.57         6.03 o
   1   1   9      26009.91      24767.37       515.30 o
   2   1   9        255.18        270.85        12.71 o
   3   1   9      39832.87      38734.77       993.01 o
   4   1   9         34.78         61.19         7.48 o
   5   1   9      35973.73      35078.14       889.25 o
   6   1   9        338.16        328.91        13.63 o
   7   1   9      28457.26      27922.69       659.10 o
   8   1   9        292.69        314.64        15.43 o
   9   1   9      18578.71      18260.68       407.40 o
  10   1   9         29.99         32.77         9.12 o
  11   1   9      15025.73      14810.33       329.45 o
  12   1   9        195.63        195.64        15.77 o
  13   1   9      18553.24      18197.01       421.43 o
  14   1   9        300.49        243.34        19.90 o
  15   1   9      14261.92      14424.62       357.40 o
  16   1   9        282.42        288.85        21.55 o
  17   1   9      10475.81      10600.81       255.32 o
 -17   2   9       7189.51       7353.74       225.50 o
 -16   2   9          5.88         17.21        11.92 o
 -15   2   9       6356.10       6390.16       133.66 o
 -14   2   9        417.37        427.45        18.26 o
 -13   2   9      12524.01      12921.26       296.27 o
 -12   2   9        426.42        462.42        16.95 o
 -11   2   9      12717.03      12767.83       267.37 o
 -10   2   9        386.26        411.38        22.94 o
  -9   2   9      13057.55      13370.67       285.47 o
  -8   2   9        388.71        411.17        14.46 o
  -7   2   9      16837.49      17330.92       419.24 o
  -6   2   9        427.45        444.07        13.31 o
  -5   2   9       9964.59       9930.34       223.93 o
  -4   2   9       1956.99       1878.24        36.56 o
  -3   2   9      15473.50      15414.59       263.26 o
  -2   2   9       1742.94       1683.67        30.44 o
  -1   2   9       9157.67       9007.60       141.66 o
   0   2   9       2960.66       2769.75        45.67 o
   1   2   9       5069.56       4764.94        68.70 o
   2   2   9       2409.59       2312.61        37.89 o
   3   2   9       5134.46       4864.17        88.30 o
   4   2   9       1691.61       1625.61        32.31 o
   5   2   9       5980.31       5565.15        99.23 o
   6   2   9        320.28        322.59        13.90 o
   7   2   9       4602.18       4354.56        81.59 o
   8   2   9        449.87        433.50        17.16 o
   9   2   9       2211.37       2228.85        54.82 o
  10   2   9       1140.51       1125.35        31.67 o
  11   2   9        636.99        690.50        27.03 o
  12   2   9       2079.93       2151.85        60.93 o
  13   2   9        247.37        244.00        21.02 o
  14   2   9        853.73        802.67        37.65 o
  15   2   9         12.19         10.94         9.60 o
  16   2   9        198.63        208.69        21.59 o
  17   2   9         10.21         13.22        13.40 o
 -17   3   9       1923.38       1899.83        71.24 o
 -16   3   9        206.99        180.96        15.41 o
 -15   3   9       4497.04       4538.91        99.26 o
 -14   3   9        636.86        644.03        25.51 o
 -13   3   9       2690.13       2707.67        59.71 o
 -12   3   9       1333.98       1301.15        30.34 o
 -11   3   9       5793.12       5795.89       121.03 o
 -10   3   9        581.72        600.06        19.36 o
  -9   3   9       5852.47       5921.54       113.48 o
  -8   3   9       2600.50       2585.44        51.12 o
  -7   3   9      12578.18      12896.27       288.92 o
  -6   3   9       1472.61       1384.19        37.10 o
  -5   3   9      13695.60      13371.36       225.12 o
  -4   3   9        675.14        669.20        12.01 o
  -3   3   9      22523.56      22561.97       455.90 o
  -2   3   9        463.12        465.03        12.92 o
  -1   3   9      28959.17      29829.11       683.56 o
   0   3   9        307.36        332.35        10.70 o
   1   3   9      22417.71      22454.05       464.06 o
   2   3   9         51.65         56.31         6.72 o
   3   3   9      18238.56      17745.37       358.69 o
   4   3   9        611.80        560.08        18.74 o
   5   3   9      16208.47      15924.92       318.45 o
   6   3   9       1198.99       1139.83        27.92 o
   7   3   9      16751.46      16460.02       340.22 o
   8   3   9       1100.88       1031.90        28.69 o
   9   3   9      20249.34      19596.10       441.75 o
  10   3   9          8.37         14.02         7.57 o
  11   3   9      18628.69      17893.53       406.22 o
  12   3   9         81.69         87.36        12.50 o
  13   3   9      10785.92      10688.43       276.42 o
  14   3   9         54.45         60.21        10.38 o
  15   3   9       5875.05       5881.97       154.39 o
  16   3   9          0.19         10.60         9.22 o
 -16   4   9        983.21       1024.50        36.02 o
 -15   4   9       5320.98       5148.99       130.02 o
 -14   4   9        831.63        913.31        31.04 o
 -13   4   9       4269.36       4415.38        95.66 o
 -12   4   9       2138.71       2166.58        52.91 o
 -11   4   9       5149.63       5272.15       116.51 o
 -10   4   9       1523.77       1597.49        39.85 o
  -9   4   9       5636.38       5411.74        95.11 o
  -8   4   9       1704.15       1620.79        37.82 o
  -7   4   9       6969.33       6784.69       113.45 o
  -6   4   9       3038.38       2973.79        43.04 o
  -5   4   9       8890.15       8979.94       173.46 o
  -4   4   9       3109.40       2982.60        48.35 o
  -3   4   9       7846.33       7753.98       153.81 o
  -2   4   9       2618.16       2554.90        55.39 o
  -1   4   9       6288.69       6268.32        98.89 o
   0   4   9       2391.08       2309.62        56.46 o
   1   4   9       5884.32       5946.19       121.69 o
   2   4   9       6405.99       6354.74       120.70 o
   3   4   9       2945.94       2955.92        49.56 o
   4   4   9       7846.96       7610.90       131.11 o
   5   4   9        785.06        778.78        22.63 o
   6   4   9       6595.84       6490.95       134.31 o
   7   4   9       1508.54       1513.84        32.14 o
   8   4   9       2475.04       2472.27        50.00 o
   9   4   9       1346.39       1318.80        29.29 o
  10   4   9       3087.68       2852.65        82.80 o
  11   4   9       1283.19       1212.96        46.83 o
  12   4   9       1410.25       1356.87        52.17 o
  13   4   9         69.77         66.43        10.05 o
  14   4   9       1848.14       2002.13       106.30 o
  15   4   9         67.10         78.91        25.43 o
 -14   5   9       2698.00       2728.39        85.52 o
 -13   5   9       3216.42       3202.50        85.02 o
 -12   5   9       2703.36       2758.71        62.83 o
 -11   5   9       3550.06       3485.50        76.94 o
 -10   5   9       3046.94       2900.72        64.87 o
  -9   5   9       5599.26       5485.51        87.56 o
  -8   5   9       1715.18       1661.01        33.68 o
  -7   5   9       6440.20       6317.28       104.65 o
  -6   5   9       1561.29       1536.92        26.66 o
  -5   5   9      12538.94      12361.05       222.35 o
  -4   5   9       2575.25       2477.16        43.70 o
  -3   5   9      10164.87      10162.99       203.54 o
  -2   5   9       2110.46       2056.21        38.26 o
  -1   5   9      11091.77      10832.63       199.92 o
   0   5   9       4225.82       4150.10        85.84 o
   1   5   9      10921.47      10840.43       199.86 o
   2   5   9       2663.40       2585.19        59.23 o
   3   5   9      12044.09      11699.52       243.30 o
   4   5   9       1271.58       1227.84        29.24 o
   5   5   9       8957.99       8822.31       193.78 o
   6   5   9        167.23        176.27         9.22 o
   7   5   9      12560.66      11975.34       299.44 o
   8   5   9         15.31         28.93        10.86 o
   9   5   9      12744.59      12237.40       278.89 o
  10   5   9        200.58        193.55        17.14 o
  11   5   9       7611.16       7897.62       249.94 o
  12   5   9        514.21        537.32        42.95 o
  13   5   9       6561.57       6719.99       249.02 o
  14   5   9        243.57        199.75        32.30 o
 -13   6   9       4017.57       4029.25       151.70 o
 -12   6   9       1134.57       1255.66        88.32 o
 -11   6   9       3498.96       3458.82        77.10 o
 -10   6   9       2176.46       2197.62        64.05 o
  -9   6   9       3088.76       3020.64        55.12 o
  -8   6   9       3855.68       3718.53       119.19 o
  -7   6   9       5097.43       4940.35        96.66 o
  -6   6   9       2924.57       2912.62        47.13 o
  -5   6   9       2722.85       2708.17        67.09 o
  -4   6   9       4599.57       4594.85        87.26 o
  -3   6   9       2266.02       2198.67        39.42 o
  -2   6   9       4110.69       4051.83        75.25 o
  -1   6   9       3790.95       3840.74        83.42 o
   0   6   9       5353.14       5202.29        99.32 o
   1   6   9       4493.54       4473.36        93.81 o
   2   6   9       3832.00       3713.87        68.60 o
   3   6   9       3754.31       3641.28        84.58 o
   4   6   9       3593.29       3402.26        87.56 o
   5   6   9        865.40        794.58        23.77 o
   6   6   9       5741.62       5477.25       187.65 o
   7   6   9        746.69        770.64        42.68 o
   8   6   9       7082.03       7311.95       271.44 o
   9   6   9        207.91        238.60        25.76 o
  10   6   9       4331.79       4539.76       148.57 o
  11   6   9        234.44        255.63        31.52 o
  12   6   9       3961.50       4057.48       140.31 o
 -10   7   9       2915.98       2993.61       107.43 o
  -9   7   9       2289.36       2410.50        90.00 o
  -8   7   9       2056.84       2036.08        61.92 o
  -7   7   9       3110.31       2992.30        57.95 o
  -6   7   9       2356.63       2315.55        50.80 o
  -5   7   9       2079.64       2059.90        74.31 o
  -4   7   9       2177.55       2173.75        60.34 o
  -3   7   9       2298.58       2212.63        54.93 o
  -2   7   9       2637.02       2659.40        63.20 o
  -1   7   9       3845.38       3765.92        97.02 o
   0   7   9       1327.04       1333.94        35.60 o
   1   7   9       4037.74       4025.71        76.20 o
   2   7   9        983.24        940.43        23.45 o
   3   7   9       5967.46       5937.26       175.56 o
   4   7   9       1165.88       1136.86        49.60 o
   5   7   9       6336.16       6239.44       170.43 o
   6   7   9        584.36        554.15        44.12 o
   7   7   9       4004.26       4072.95       131.29 o
   8   7   9        510.45        552.49        44.22 o
   9   7   9       2858.74       3063.96       103.04 o
  10   7   9        418.71        504.59        52.98 o
  -6   8   9       3090.39       3078.56        69.69 o
  -5   8   9        973.50        940.73        30.93 o
  -4   8   9       4161.79       3926.48       100.45 o
  -3   8   9       1660.87       1564.87        42.83 o
  -2   8   9       7244.15       7074.80       193.92 o
  -1   8   9        668.10        649.67        20.45 o
   0   8   9       7082.38       7097.58       206.89 o
   1   8   9        492.36        518.92        28.74 o
   2   8   9       4852.34       4776.06       133.59 o
   3   8   9        517.65        550.19        34.26 o
   4   8   9       4759.53       4862.67       143.32 o
   5   8   9       1022.31       1109.87        52.97 o
   6   8   9       5103.08       5117.14       159.44 o
 -16   0  10       3937.30       4039.67       218.50 o
 -14   0  10       3245.52       3336.49       147.94 o
 -12   0  10       8396.42       8537.63       328.18 o
 -10   0  10       4438.01       4398.66       159.01 o
  -8   0  10       4574.62       4569.14       182.90 o
  -6   0  10      16941.95      17261.72       514.23 o
  -4   0  10      12374.47      11948.88       401.75 o
  -2   0  10      30266.62      29914.89       942.11 o
   0   0  10      19653.47      18355.31       498.96 o
   2   0  10      29030.84      27295.93       863.46 o
   4   0  10      25526.65      24960.07       801.88 o
   6   0  10      24007.52      23606.52       769.27 o
   8   0  10      16241.44      16463.89       487.51 o
  10   0  10       8197.67       8316.53       240.02 o
  12   0  10      10906.02      11025.08       380.72 o
  14   0  10      15258.13      15665.45       563.42 o
  16   0  10      12696.11      12918.12       439.01 o
 -17   1  10        148.06        148.17        32.32 o
 -16   1  10       7395.58       7588.51       265.69 o
 -15   1  10        211.66        239.38        26.49 o
 -14   1  10       8663.03       8807.27       255.72 o
 -13   1  10        545.65        549.74        16.92 o
 -12   1  10      15245.37      15257.67       345.33 o
 -11   1  10        545.69        549.88        13.49 o
 -10   1  10      12828.95      13209.99       305.21 o
  -9   1  10        681.28        717.27        17.07 o
  -8   1  10      13529.11      13993.07       286.70 o
  -7   1  10       1973.88       1960.95        29.28 o
  -6   1  10      11040.79      11209.18       246.98 o
  -5   1  10        698.39        700.06        15.95 o
  -4   1  10      14647.51      14473.83       236.22 o
  -3   1  10        320.38        320.95        11.84 o
  -2   1  10      13261.13      13146.55       254.92 o
  -1   1  10        750.27        727.85        18.67 o
   0   1  10       9803.20       9132.20       166.85 o
   1   1  10        822.01        753.88        31.29 o
   2   1  10       9881.82       9295.77       172.74 o
   3   1  10       1445.65       1470.16        31.78 o
   4   1  10       4393.43       4176.74        78.96 o
   5   1  10       1183.16       1177.03        28.70 o
   6   1  10       4607.02       4425.21        81.04 o
   7   1  10       2472.55       2342.48        51.93 o
   8   1  10       3337.84       3321.83        68.73 o
   9   1  10        400.33        395.24        21.27 o
  10   1  10       2313.20       2320.71        53.53 o
  11   1  10        112.28        118.79        15.42 o
  12   1  10        922.96       1015.54        39.33 o
  13   1  10        235.19        225.52        20.37 o
  14   1  10        212.64        240.20        22.15 o
  15   1  10        446.09        430.75        31.34 o
  16   1  10        155.48        177.21        22.15 o
  17   1  10         66.52         68.24        16.24 o
 -17   2  10        186.23        156.39        25.31 o
 -16   2  10       2386.46       2516.20        90.21 o
 -15   2  10        273.16        278.86        33.89 o
 -14   2  10       4292.94       4256.04        93.35 o
 -13   2  10       1148.15       1192.58        31.50 o
 -12   2  10       2994.01       2951.85        66.67 o
 -11   2  10       1041.04       1108.19        36.44 o
 -10   2  10      11579.26      11550.11       240.05 o
  -9   2  10        885.17        837.49        20.87 o
  -8   2  10      15295.79      15561.34       346.20 o
  -7   2  10        193.10        211.04        11.00 o
  -6   2  10      11695.45      11586.67       264.16 o
  -5   2  10         25.83         46.66         6.98 o
  -4   2  10      21284.72      20966.09       412.17 o
  -3   2  10        877.16        919.49        28.43 o
  -2   2  10      23080.49      22672.20       458.22 o
  -1   2  10        454.04        490.65        17.46 o
   0   2  10      30490.88      30816.97       727.89 o
   1   2  10       1166.80       1136.09        22.64 o
   2   2  10      22178.05      21571.90       457.73 o
   3   2  10        291.20        230.92        11.40 o
   4   2  10      23177.70      22801.54       493.84 o
   5   2  10        837.71        803.65        24.60 o
   6   2  10      21069.38      20392.84       456.36 o
   7   2  10       1202.02       1133.20        30.09 o
   8   2  10      23598.62      22860.12       536.66 o
   9   2  10        653.57        645.90        25.21 o
  10   2  10      20309.45      19880.22       461.06 o
  11   2  10         96.37         92.17        14.29 o
  12   2  10      17185.19      16829.29       384.43 o
  13   2  10        341.32        314.11        23.54 o
  14   2  10      10696.57      10782.83       239.07 o
  15   2  10         20.85         29.89        11.28 o
  16   2  10       8831.62       9117.40       222.51 o
 -16   3  10       5860.48       5745.62       184.94 o
 -15   3  10        609.56        632.22        27.00 o
 -14   3  10       6870.47       7092.80       157.66 o
 -13   3  10        404.29        460.11        23.57 o
 -12   3  10       4509.69       4619.31        89.37 o
 -11   3  10         91.35        131.91        14.47 o
 -10   3  10       9011.08       9038.34       178.81 o
  -9   3  10       1253.14       1332.11        42.16 o
  -8   3  10      11280.08      11164.98       346.91 o
  -7   3  10         51.58         71.66         8.67 o
  -6   3  10      13609.82      13606.31       342.30 o
  -5   3  10       1123.63       1113.33        23.25 o
  -4   3  10       5409.16       5327.78        87.18 o
  -3   3  10       2401.66       2340.01        53.11 o
  -2   3  10       8931.09       8753.43       176.94 o
  -1   3  10       1087.21       1040.87        25.50 o
   0   3  10       9535.57       9285.39       154.51 o
   1   3  10       1318.49       1302.43        27.62 o
   2   3  10       8197.50       7890.76       138.22 o
   3   3  10        814.76        806.45        19.78 o
   4   3  10       7780.89       7624.34       157.52 o
   5   3  10       1873.83       1853.49        43.06 o
   6   3  10       3687.25       3493.40        67.54 o
   7   3  10       1256.65       1284.10        32.62 o
   8   3  10       1432.53       1439.13        35.35 o
   9   3  10       2031.42       2043.63        47.17 o
  10   3  10        661.15        655.28        23.45 o
  11   3  10       1718.90       1704.50        50.48 o
  12   3  10       1090.66        992.80        34.20 o
  13   3  10        813.51        803.61        39.63 o
  14   3  10        195.11        179.21        15.34 o
  15   3  10       1016.12       1018.24        48.15 o
  16   3  10        258.64        264.32        20.57 o
 -15   4  10       2428.71       2473.75        67.85 o
 -14   4  10       1374.13       1351.28        40.33 o
 -13   4  10       1358.69       1468.11        43.89 o
 -12   4  10       4654.77       4609.26       104.77 o
 -11   4  10       1097.35       1062.86        33.25 o
 -10   4  10       4126.30       4270.64        83.71 o
  -9   4  10       1976.87       2024.82        52.19 o
  -8   4  10       4754.18       4807.07       107.53 o
  -7   4  10       3570.76       3385.80        68.17 o
  -6   4  10       9180.09       8883.81       172.46 o
  -5   4  10       3692.23       3655.96        70.03 o
  -4   4  10       4875.21       4733.44       102.97 o
  -3   4  10        115.42        125.61         7.71 o
  -2   4  10       8329.16       8129.20       167.73 o
  -1   4  10       2814.17       2756.63        54.70 o
   0   4  10      11193.10      11084.36       214.67 o
   1   4  10       1830.45       1814.52        37.61 o
   2   4  10      12962.00      12749.26       252.78 o
   3   4  10       2132.78       2109.78        41.33 o
   4   4  10      11913.54      11815.89       232.74 o
   5   4  10        362.96        374.42        15.54 o
   6   4  10      10159.36      10129.82       203.31 o
   7   4  10         56.81         79.39         9.38 o
   8   4  10      14177.28      13788.20       315.29 o
   9   4  10        140.14        180.47        15.18 o
  10   4  10      11563.64      11319.51       280.81 o
  11   4  10        278.05        279.07        15.69 o
  12   4  10       9151.05       8993.65       262.69 o
  13   4  10        264.70        206.19        22.35 o
  14   4  10       5592.92       5792.82       219.89 o
  15   4  10         79.84         85.52        29.34 o
 -14   5  10       2995.79       3033.34        76.22 o
 -13   5  10       1379.01       1485.60        43.92 o
 -12   5  10       5906.86       6030.35       150.05 o
 -11   5  10       2606.44       2553.55        66.44 o
 -10   5  10       3225.76       3282.15        76.60 o
  -9   5  10       2821.25       2680.80        64.35 o
  -8   5  10       6161.81       5998.82       111.63 o
  -7   5  10       2586.77       2484.25        43.99 o
  -6   5  10       5220.41       5150.06        97.10 o
  -5   5  10       2398.60       2348.24        41.19 o
  -4   5  10       9443.64       9403.60       181.21 o
  -3   5  10       3923.46       3892.24        86.53 o
  -2   5  10       4943.52       4927.24        88.40 o
  -1   5  10       8525.33       8543.48       157.48 o
   0   5  10       2521.11       2510.47        49.77 o
   1   5  10       9071.69       8939.49       195.72 o
   2   5  10       4749.28       4758.21       109.19 o
   3   5  10       5818.62       5791.30       115.85 o
   4   5  10       1648.34       1678.43        34.52 o
   5   5  10       4144.94       4024.79       102.12 o
   6   5  10       2455.94       2406.43        54.66 o
   7   5  10       3557.92       3574.51       142.33 o
   8   5  10       1820.55       1754.43        51.91 o
   9   5  10       4108.98       3890.77       132.49 o
  10   5  10        889.55        893.08        45.62 o
  11   5  10       3266.74       3218.12       110.57 o
  12   5  10        250.91        267.12        40.11 o
  13   5  10       3402.69       3510.38       136.95 o
 -12   6  10       1733.89       1740.56        69.69 o
 -11   6  10       3074.28       3070.50        84.42 o
 -10   6  10       2618.78       2618.76        66.55 o
  -9   6  10       3546.40       3508.56        86.76 o
  -8   6  10       3133.31       3021.06        60.05 o
  -7   6  10       2467.32       2486.40        50.90 o
  -6   6  10       6976.08       6841.45       121.24 o
  -5   6  10       2466.11       2455.77        56.88 o
  -4   6  10       9113.91       9008.48       171.91 o
  -3   6  10       3929.65       3815.04        80.16 o
  -2   6  10       6966.85       6943.88       183.91 o
  -1   6  10        712.77        726.38        22.59 o
   0   6  10       3904.36       3805.91        87.85 o
   1   6  10       1801.12       1790.89        35.92 o
   2   6  10       8336.33       8318.77       192.14 o
   3   6  10       1423.84       1397.87        41.82 o
   4   6  10      10151.36       9835.85       224.11 o
   5   6  10        943.91        887.19        24.24 o
   6   6  10       8052.00       7497.07       248.44 o
   7   6  10        469.64        542.60        38.30 o
   8   6  10       5685.62       5703.83       198.10 o
   9   6  10        589.97        630.31        44.79 o
  10   6  10       5215.25       5300.64       188.64 o
  11   6  10        387.60        413.77        46.96 o
  -9   7  10       1875.92       2034.85        89.39 o
  -8   7  10       1261.58       1313.17        49.39 o
  -7   7  10       3775.31       3713.51        93.86 o
  -6   7  10       2494.38       2437.83        54.34 o
  -5   7  10       2896.72       2835.40        73.84 o
  -4   7  10       2153.69       2151.20        48.28 o
  -3   7  10       3127.90       3029.63        60.15 o
  -2   7  10       4245.85       4108.86        90.67 o
  -1   7  10       2177.36       2208.02        47.99 o
   0   7  10       2641.66       2687.13        66.78 o
   1   7  10       3230.57       3259.86        65.32 o
   2   7  10        309.03        333.77        13.94 o
   3   7  10       3790.55       3937.09       128.71 o
   4   7  10        554.63        588.95        35.76 o
   5   7  10       4797.81       4858.79       142.07 o
   6   7  10        767.25        787.59        41.67 o
   7   7  10       4983.37       5025.52       164.94 o
   8   7  10        608.73        620.08        44.70 o
   9   7  10       3409.50       3531.68       140.21 o
  -5   8  10       3047.38       2944.81        85.31 o
  -4   8  10       1286.59       1261.77        33.75 o
  -3   8  10       3175.15       3128.36        84.79 o
  -2   8  10       1523.05       1510.52        54.45 o
  -1   8  10       4545.81       4387.27       174.16 o
   0   8  10       2683.89       2526.85        88.65 o
   1   8  10        950.16        964.17        52.11 o
   2   8  10       1304.12       1284.94        67.68 o
   3   8  10        609.13        639.74        35.26 o
   4   8  10       2072.33       2066.41        80.37 o
 -17   0  11       6235.05       6653.34       358.01 o
 -15   0  11       6130.48       6234.67       312.06 o
 -13   0  11      10639.61      10742.27       452.17 o
 -11   0  11      18512.57      18742.16       825.84 o
  -9   0  11       7901.25       8238.25       336.43 o
  -7   0  11       3263.08       3242.30       136.35 o
  -5   0  11      14694.79      14958.13       527.71 o
  -3   0  11      18446.04      17635.43       663.31 o
  -1   0  11      16011.04      15787.49       468.20 o
   1   0  11      11352.69      11109.12       267.61 o
   3   0  11      19941.99      19831.42       626.49 o
   5   0  11       3621.34       3437.56        87.08 o
   7   0  11       1271.17       1273.13        54.60 o
   9   0  11       2515.48       2551.88        85.20 o
  11   0  11       1446.27       1443.41        61.87 o
  13   0  11       1737.54       1798.30        80.35 o
  15   0  11        842.19        891.87        60.63 o
 -17   1  11       1460.64       1590.56        88.57 o
 -16   1  11        120.07        120.15        31.24 o
 -15   1  11       3032.46       3151.18       126.85 o
 -14   1  11        176.57        210.23        32.18 o
 -13   1  11       3853.65       3882.94       130.74 o
 -12   1  11        536.48        557.28        20.83 o
 -11   1  11       4583.92       4546.11        81.32 o
 -10   1  11       1750.47       1799.42        36.95 o
  -9   1  11       5433.76       5422.95        93.72 o
  -8   1  11          5.53         12.56         4.93 o
  -7   1  11       7957.28       8330.71       201.68 o
  -6   1  11        272.89        307.85        10.71 o
  -5   1  11      13726.32      13697.85       312.53 o
  -4   1  11         99.02        102.95         6.89 o
  -3   1  11      17374.81      16531.96       345.65 o
  -2   1  11        293.93        309.98        14.47 o
  -1   1  11      22611.18      21763.54       542.17 o
   0   1  11        725.66        726.16        30.71 o
   1   1  11      21562.58      20770.90       433.78 o
   2   1  11        576.93        517.45        15.31 o
   3   1  11      18609.71      18017.59       383.37 o
   4   1  11        571.33        568.65        19.45 o
   5   1  11      18455.94      18010.26       399.07 o
   6   1  11        873.14        897.84        28.49 o
   7   1  11      18125.76      17882.79       392.74 o
   8   1  11        248.82        283.86        17.67 o
   9   1  11      18594.65      18794.61       460.93 o
  10   1  11          2.76         12.50         9.82 o
  11   1  11      15267.61      15408.05       373.93 o
  12   1  11          5.62         22.68        10.82 o
  13   1  11      13380.05      13552.95       324.19 o
  14   1  11        164.09        171.41        19.63 o
  15   1  11       8654.85       8785.97       234.98 o
  16   1  11          5.24         -3.30        10.72 o
 -16   2  11        153.71        155.36        26.55 o
 -15   2  11       8313.19       8445.04       262.07 o
 -14   2  11        805.70        788.57        44.12 o
 -13   2  11      11484.86      11605.60       265.74 o
 -12   2  11        285.45        319.30        13.90 o
 -11   2  11       9620.23       9910.75       211.15 o
 -10   2  11        205.87        219.29        11.68 o
  -9   2  11      14280.86      14450.62       317.81 o
  -8   2  11         13.93         36.92        10.97 o
  -7   2  11      19256.96      19386.54       463.68 o
  -6   2  11       1974.41       1931.93        37.98 o
  -5   2  11       8339.97       8296.19       212.75 o
  -4   2  11       4242.13       4195.97        96.50 o
  -3   2  11      13061.30      12997.03       273.76 o
  -2   2  11        383.45        409.34        19.78 o
  -1   2  11      10347.54      10089.35       182.04 o
   0   2  11       2402.27       2354.48        49.30 o
   1   2  11      11703.82      11169.71       264.06 o
   2   2  11        397.19        405.08        16.20 o
   3   2  11       4229.07       4163.20        74.80 o
   4   2  11         62.44         69.71        10.19 o
   5   2  11       9012.37       8739.13       170.26 o
   6   2  11        116.01        133.47        13.61 o
   7   2  11       6332.06       6144.76       132.68 o
   8   2  11       1025.11       1022.56        29.47 o
   9   2  11       1057.52       1059.62        38.32 o
  10   2  11       1970.93       1904.49        58.88 o
  11   2  11       2552.81       2534.89        62.11 o
  12   2  11        687.07        685.58        31.20 o
  13   2  11        482.39        511.92        30.85 o
  14   2  11        561.85        640.99        33.29 o
  15   2  11        143.88        133.25        18.40 o
  16   2  11        269.34        243.41        30.61 o
 -15   3  11       1611.88       1626.26        78.61 o
 -14   3  11       1692.83       1682.09        41.61 o
 -13   3  11       1297.54       1290.69        41.49 o
 -12   3  11       1418.74       1407.70        37.29 o
 -11   3  11       4376.99       4404.89        89.17 o
 -10   3  11        681.72        695.21        28.92 o
  -9   3  11       6009.92       6057.63       122.38 o
  -8   3  11       1695.02       1698.79        45.94 o
  -7   3  11      11524.20      11499.39       323.95 o
  -6   3  11        495.84        527.64        17.58 o
  -5   3  11       7725.81       7329.77       195.40 o
  -4   3  11        258.35        281.66        11.20 o
  -3   3  11      11135.66      11024.97       226.20 o
  -2   3  11        580.85        591.73        20.79 o
  -1   3  11      11974.04      11831.08       248.02 o
   0   3  11       1459.66       1490.63        30.33 o
   1   3  11      11237.94      11154.93       206.35 o
   2   3  11        775.37        787.35        22.10 o
   3   3  11      21401.73      21036.16       453.41 o
   4   3  11        589.49        559.97        20.98 o
   5   3  11      12497.99      12359.62       246.46 o
   6   3  11       1606.50       1629.42        36.95 o
   7   3  11      14228.66      13875.69       292.87 o
   8   3  11         29.99         35.47        10.32 o
   9   3  11       9553.22       9473.19       202.17 o
  10   3  11        168.54        225.83        14.79 o
  11   3  11      10812.87      10711.85       297.91 o
  12   3  11        326.36        368.89        19.40 o
  13   3  11       8859.45       8863.76       233.74 o
  14   3  11         51.01         71.65        14.90 o
  15   3  11       7522.47       7827.51       191.71 o
 -14   4  11        404.85        468.79        22.76 o
 -13   4  11       3042.42       3181.03        71.61 o
 -12   4  11        504.73        559.00        32.36 o
 -11   4  11       4416.69       4481.35       107.74 o
 -10   4  11       1358.05       1374.40        42.53 o
  -9   4  11       6392.65       6517.68       135.31 o
  -8   4  11       1279.73       1253.77        35.95 o
  -7   4  11      10279.74      10092.74       255.91 o
  -6   4  11        705.14        662.33        20.34 o
  -5   4  11      10374.90      10294.45       206.67 o
  -4   4  11       1395.37       1339.48        35.17 o
  -3   4  11       6724.00       6735.26       146.61 o
  -2   4  11       5683.88       5605.56       128.35 o
  -1   4  11       3928.31       3862.07        75.62 o
   0   4  11       1303.53       1257.96        34.09 o
   1   4  11       3640.42       3529.99        65.44 o
   2   4  11       4854.79       4833.37       116.54 o
   3   4  11       4799.51       4700.81       102.76 o
   4   4  11       4988.85       4831.30        88.65 o
   5   4  11       2637.54       2667.14        56.46 o
   6   4  11       3199.48       3058.65        64.20 o
   7   4  11       3729.30       3681.90        74.27 o
   8   4  11       1989.25       1843.64        44.90 o
   9   4  11       3121.02       3025.14        66.69 o
  10   4  11       2321.32       2202.62        72.06 o
  11   4  11        629.91        631.06        23.88 o
  12   4  11       2460.27       2374.95        75.20 o
  13   4  11        493.71        492.68        41.44 o
  14   4  11       1219.90       1230.91        68.25 o
 -13   5  11       1948.17       1855.78        50.80 o
 -12   5  11       2030.16       2128.31        52.77 o
 -11   5  11       3158.38       3173.59        89.18 o
 -10   5  11       2069.40       2095.91        53.73 o
  -9   5  11       3695.81       3672.80        81.81 o
  -8   5  11       1770.47       1746.14        43.11 o
  -7   5  11       4264.00       4009.87        75.87 o
  -6   5  11       3499.35       3335.52        79.10 o
  -5   5  11       8599.70       8352.09       162.69 o
  -4   5  11       5326.79       5232.89       119.26 o
  -3   5  11       4364.15       4290.76        86.20 o
  -2   5  11       3095.70       3047.15        86.44 o
  -1   5  11       6476.72       6248.25       142.13 o
   0   5  11       1757.00       1773.95        35.82 o
   1   5  11       9750.98       9680.26       186.79 o
   2   5  11       2203.39       2156.29        43.48 o
   3   5  11       6791.50       6557.71       121.02 o
   4   5  11       1881.60       1808.75        57.58 o
   5   5  11      10188.68       9981.06       238.93 o
   6   5  11        525.72        531.73        19.06 o
   7   5  11       8407.40       8211.79       252.76 o
   8   5  11        632.17        629.57        28.50 o
   9   5  11       8710.30       8530.17       245.23 o
  10   5  11        190.12        210.72        27.70 o
  11   5  11       5288.76       5369.46       202.32 o
  12   5  11          9.55         10.47        16.41 o
  13   5  11       5719.12       6240.16       531.57 o
 -11   6  11       3655.31       3477.82        82.89 o
 -10   6  11       1817.83       1864.80        58.53 o
  -9   6  11       3912.31       3894.12        89.62 o
  -8   6  11       2635.27       2622.27        74.60 o
  -7   6  11       4383.00       4317.21       100.15 o
  -6   6  11       2611.77       2636.82        65.84 o
  -5   6  11       4847.82       4827.10       108.32 o
  -4   6  11       2066.10       2168.06        47.91 o
  -3   6  11       3955.20       3911.79       110.29 o
  -2   6  11        566.70        575.93        20.13 o
  -1   6  11       4492.32       4464.98        98.78 o
   0   6  11       6200.93       5995.64       150.56 o
   1   6  11       3276.30       3255.99        67.03 o
   2   6  11       3981.99       3912.57        92.05 o
   3   6  11       2519.70       2425.34        53.15 o
   4   6  11       3960.12       3918.52        92.58 o
   5   6  11       1447.76       1315.02        31.95 o
   6   6  11       4693.29       4753.06       140.59 o
   7   6  11       1309.04       1372.82        58.74 o
   8   6  11       3374.30       3475.24       148.71 o
   9   6  11        724.19        779.33        54.43 o
  10   6  11       3188.07       3293.73       125.53 o
  11   6  11        852.39        928.65        73.54 o
  -8   7  11       2523.79       2510.85        71.83 o
  -7   7  11       1117.23       1047.43        39.97 o
  -6   7  11       3177.95       3089.01        66.14 o
  -5   7  11        633.70        615.28        19.74 o
  -4   7  11       2292.64       2251.95        53.99 o
  -3   7  11       3757.93       3566.85        73.59 o
  -2   7  11       2196.30       2176.38        63.45 o
  -1   7  11       3648.31       3509.69        77.08 o
   0   7  11       1897.58       1889.64        58.61 o
   1   7  11       1785.06       1815.77        43.96 o
   2   7  11        774.77        780.56        25.17 o
   3   7  11       5011.99       4954.98       179.78 o
   4   7  11       1783.08       1859.01        80.26 o
   5   7  11       3446.46       3495.55       114.09 o
   6   7  11       1061.22       1139.29        67.42 o
   7   7  11       3952.59       3924.46       145.90 o
   8   7  11        971.51       1023.09        58.07 o
  -2   8  11       5100.99       5013.71       148.51 o
  -1   8  11       1525.02       1442.81        62.83 o
   0   8  11       2624.82       2704.33        90.12 o
   1   8  11       1926.39       1941.69        77.48 o
   2   8  11       3545.81       3641.88       142.62 o
 -16   0  12       1441.41       1555.71       106.06 o
 -14   0  12       3424.15       3629.97       201.56 o
 -12   0  12       3316.97       3432.93       155.13 o
 -10   0  12       4882.12       4886.92       194.43 o
  -8   0  12       2388.58       2416.39       102.13 o
  -6   0  12       5984.30       5925.28       273.62 o
  -4   0  12       9781.73       9500.58       209.88 o
  -2   0  12      20377.60      19528.87       693.52 o
   0   0  12      15156.09      14532.80       436.43 o
   2   0  12      10714.61      10291.42       278.34 o
   4   0  12       5188.41       5173.47       136.14 o
   6   0  12      17754.46      17252.92       544.11 o
   8   0  12      18902.29      19153.28       640.61 o
  10   0  12       6845.86       7159.07       240.33 o
  12   0  12      12330.90      12789.60       434.38 o
  14   0  12       8322.01       8492.31       297.71 o
 -16   1  12       8477.32       8899.14       336.29 o
 -15   1  12         15.01         23.68        18.56 o
 -14   1  12       8780.18       9029.37       315.15 o
 -13   1  12          9.58         27.08        21.52 o
 -12   1  12      11478.59      11592.43       367.26 o
 -11   1  12          6.05         21.27        13.82 o
 -10   1  12      10558.19      11075.42       257.26 o
  -9   1  12          2.22         16.29         4.36 o
  -8   1  12       9648.40      10108.77       198.88 o
  -7   1  12        430.97        430.75        20.06 o
  -6   1  12       9726.53       9579.51       239.90 o
  -5   1  12       2280.53       2120.82        76.38 o
  -4   1  12      15714.74      15205.36       301.17 o
  -3   1  12        218.49        216.52        10.70 o
  -2   1  12      16724.52      16387.58       319.56 o
  -1   1  12          7.54         28.67         5.65 o
   0   1  12      11415.93      10875.46       204.03 o
   1   1  12       1254.26       1235.62        26.47 o
   2   1  12       9920.74       9743.96       179.08 o
   3   1  12        976.20        933.28        26.62 o
   4   1  12       4765.75       4666.63        87.00 o
   5   1  12        237.92        232.84        15.06 o
   6   1  12       5161.35       5092.60       102.37 o
   7   1  12       4600.28       4619.68        98.30 o
   8   1  12       3979.48       3934.82        87.36 o
   9   1  12        349.46        391.96        21.03 o
  10   1  12       4649.06       4766.18       105.52 o
  11   1  12         96.86         88.23        15.61 o
  12   1  12       1999.76       2080.77        66.79 o
  13   1  12         60.58         51.60        17.92 o
  14   1  12        689.40        768.46        42.03 o
  15   1  12        136.28        167.74        24.38 o
 -15   2  12        404.58        398.87        52.59 o
 -14   2  12        990.12       1079.85        61.00 o
 -13   2  12        495.29        530.81        37.31 o
 -12   2  12       2653.05       2651.62        54.10 o
 -11   2  12       1308.95       1345.96        35.17 o
 -10   2  12       4092.69       4202.11        85.30 o
  -9   2  12       1066.38       1094.21        25.25 o
  -8   2  12       8359.38       8741.33       229.51 o
  -7   2  12        615.98        634.70        17.64 o
  -6   2  12      10233.30      10068.96       279.16 o
  -5   2  12         23.46         65.61        18.34 o
  -4   2  12      12560.67      12167.17       255.71 o
  -3   2  12        167.80        176.94         7.62 o
  -2   2  12      16117.42      15524.11       354.56 o
  -1   2  12       1711.32       1683.03        44.43 o
   0   2  12      12361.94      12074.41       226.34 o
   1   2  12       4116.46       3904.12        77.08 o
   2   2  12      12568.96      12174.59       238.16 o
   3   2  12        321.64        299.05        14.85 o
   4   2  12      23598.04      22790.09       530.24 o
   5   2  12         66.62         76.29        11.48 o
   6   2  12      14325.84      14107.53       308.77 o
   7   2  12         23.30         27.41        12.29 o
   8   2  12      13745.57      13474.69       303.22 o
   9   2  12        247.48        254.32        17.98 o
  10   2  12      17856.58      17909.57       442.39 o
  11   2  12        106.71        130.32        17.56 o
  12   2  12      11482.67      11771.87       301.41 o
  13   2  12         12.46         15.98        11.33 o
  14   2  12       9755.53       9966.41       250.11 o
  15   2  12        129.35        117.68        19.22 o
 -15   3  12        105.62        128.10        29.06 o
 -14   3  12       5469.09       5634.97       206.88 o
 -13   3  12        113.69        146.55        13.84 o
 -12   3  12       7288.52       7531.85       175.95 o
 -11   3  12         40.89         56.32         8.70 o
 -10   3  12       8715.52       8896.28       192.99 o
  -9   3  12        109.52        145.66        13.11 o
  -8   3  12      14081.69      14323.82       370.18 o
  -7   3  12        506.94        561.02        22.32 o
  -6   3  12      11128.69      10903.68       310.01 o
  -5   3  12       1088.53       1072.57        34.07 o
  -4   3  12       6048.81       5876.96       184.20 o
  -3   3  12       2688.45       2575.20        62.95 o
  -2   3  12       7954.23       7930.98       132.37 o
  -1   3  12       1247.99       1258.51        26.27 o
   0   3  12      10642.27      10431.14       251.84 o
   1   3  12         44.86         65.07         8.77 o
   2   3  12       7664.77       7435.53       160.12 o
   3   3  12        334.76        355.63        20.16 o
   4   3  12       7854.49       7669.84       177.74 o
   5   3  12       1982.22       1914.51        41.00 o
   6   3  12       4762.19       4632.12       101.59 o
   7   3  12        430.31        410.25        22.77 o
   8   3  12       2507.61       2491.43        57.12 o
   9   3  12       2322.07       2206.77        53.70 o
  10   3  12        290.99        339.46        23.74 o
  11   3  12       1265.79       1246.62        39.48 o
  12   3  12       1264.60       1432.39        53.79 o
  13   3  12        445.36        454.80        26.63 o
  14   3  12        982.20        996.85        37.82 o
 -14   4  12        763.35        744.42        34.52 o
 -13   4  12       1808.51       1898.58        56.57 o
 -12   4  12       1677.94       1724.66        47.86 o
 -11   4  12        810.70        807.33        26.50 o
 -10   4  12       2634.29       2695.96        69.44 o
  -9   4  12       1452.75       1500.14        37.53 o
  -8   4  12       3394.42       3329.06        75.33 o
  -7   4  12       1505.52       1605.01        52.30 o
  -6   4  12       5505.75       4997.35       195.39 o
  -5   4  12       2569.47       2501.65        58.16 o
  -4   4  12       3788.73       3650.16        89.84 o
  -3   4  12       2515.00       2458.66        53.90 o
  -2   4  12       2281.42       2320.80        90.33 o
  -1   4  12       4332.69       4297.00       106.80 o
   0   4  12       7324.91       7118.46       180.37 o
   1   4  12        539.50        559.75        23.08 o
   2   4  12      15131.69      15085.25       314.35 o
   3   4  12        806.76        852.04        27.06 o
   4   4  12       9399.15       9344.73       222.87 o
   5   4  12       1036.88       1008.57        26.66 o
   6   4  12       8466.43       8328.11       176.66 o
   7   4  12        711.57        738.34        28.63 o
   8   4  12       7416.04       7274.76       193.23 o
   9   4  12        318.22        330.21        16.45 o
  10   4  12       4359.06       4296.97       127.12 o
  11   4  12         97.95        111.58        11.49 o
  12   4  12       6054.87       5936.52       192.11 o
  13   4  12        857.60        917.46        57.48 o
 -12   5  12       3957.32       4093.38       110.36 o
 -11   5  12       1619.03       1637.53        50.85 o
 -10   5  12       4992.14       5029.29       113.73 o
  -9   5  12       1848.19       1908.70        57.06 o
  -8   5  12       5996.89       5995.68       173.93 o
  -7   5  12        824.92        845.18        36.44 o
  -6   5  12       7978.18       7931.47       165.28 o
  -5   5  12       1574.54       1532.86        33.73 o
  -4   5  12       8413.82       8291.91       224.47 o
  -3   5  12       2521.69       2472.95        49.35 o
  -2   5  12       3473.03       3493.50        68.94 o
  -1   5  12       3894.55       3788.23        73.15 o
   0   5  12       1927.44       1914.46        46.49 o
   1   5  12       6778.19       6731.83       131.50 o
   2   5  12       5575.25       5364.35       143.58 o
   3   5  12       3415.29       3371.59        71.67 o
   4   5  12       3169.54       3147.69        82.32 o
   5   5  12       3247.51       3164.53        77.11 o
   6   5  12       3919.45       3942.45       115.13 o
   7   5  12       2965.37       2881.49        77.74 o
   8   5  12       1846.78       1813.37        68.56 o
   9   5  12       2300.39       2428.71        74.25 o
  10   5  12       2233.37       2312.80       102.03 o
  11   5  12       3232.95       3384.28       124.75 o
  12   5  12        207.11        201.96        30.21 o
 -10   6  12       1896.31       1936.09        61.83 o
  -9   6  12       2524.39       2531.88        70.29 o
  -8   6  12       2035.68       1928.69        57.76 o
  -7   6  12       2581.11       2579.78        70.07 o
  -6   6  12       2515.90       2417.22        64.26 o
  -5   6  12       4081.74       4027.48        84.21 o
  -4   6  12       2297.12       2210.15        47.93 o
  -3   6  12       2627.74       2525.16        53.67 o
  -2   6  12       6988.64       6881.55       168.65 o
  -1   6  12        420.01        441.55        20.70 o
   0   6  12       5482.36       5449.76       114.16 o
   1   6  12       1271.79       1297.41        37.00 o
   2   6  12       5250.50       5142.92       119.77 o
   3   6  12       1913.03       1874.19        47.82 o
   4   6  12       5475.76       5378.72       150.51 o
   5   6  12       2016.69       2004.66        59.21 o
   6   6  12       4384.51       4534.87       157.07 o
   7   6  12       1326.51       1341.58        64.64 o
   8   6  12       5321.32       5342.09       164.74 o
   9   6  12       1154.95       1202.50        66.39 o
  -7   7  12       2359.63       2303.22        75.21 o
  -6   7  12       1836.22       1795.78        63.26 o
  -5   7  12       1272.35       1256.55        30.63 o
  -4   7  12       1908.81       1928.54        48.25 o
  -3   7  12       1059.28       1067.45        31.94 o
  -2   7  12       3518.36       3374.19       106.89 o
  -1   7  12       2027.65       1997.29        52.28 o
   0   7  12       2499.64       2488.95        60.76 o
   1   7  12       2423.35       2425.84        70.46 o
   2   7  12        934.02       1000.20        45.52 o
   3   7  12       3943.82       3940.40       129.82 o
   4   7  12        986.14       1043.45        53.05 o
   5   7  12       3065.40       3049.80       110.49 o
   6   7  12        913.97       1015.97        57.84 o
 -15   0  13       5335.60       5552.35       269.03 o
 -13   0  13       8400.28       8577.44       430.16 o
 -11   0  13       7447.69       7584.93       316.61 o
  -9   0  13      13819.54      14324.79       669.13 o
  -7   0  13      11000.14      11575.86       508.57 o
  -5   0  13      12570.12      12087.52       281.31 o
  -3   0  13      18064.32      17495.80       488.71 o
  -1   0  13      11130.96      10808.84       292.75 o
   1   0  13      11968.16      12003.06       348.36 o
   3   0  13       8809.66       8966.14       242.51 o
   5   0  13       3541.33       3461.14       103.88 o
   7   0  13       2706.07       2687.42        92.28 o
   9   0  13       3766.68       3829.46       121.67 o
  11   0  13       3731.68       3961.56       151.71 o
  13   0  13       2454.00       2584.71       119.21 o
  15   0  13        770.78        929.65        59.17 o
 -15   1  13       1003.32       1055.43        73.93 o
 -14   1  13        226.25        244.52        34.54 o
 -13   1  13       1430.17       1482.39        67.37 o
 -12   1  13        285.21        341.46        38.18 o
 -11   1  13       2672.31       2659.62        99.91 o
 -10   1  13        172.35        180.86        23.56 o
  -9   1  13       3102.45       3141.65        67.40 o
  -8   1  13        396.09        410.30        12.53 o
  -7   1  13       5582.11       5689.11       130.95 o
  -6   1  13         81.82         92.60         9.23 o
  -5   1  13       6746.63       6523.12       213.28 o
  -4   1  13         58.75         60.74         7.26 o
  -3   1  13      13098.29      12547.63       269.71 o
  -2   1  13        193.71        194.89        12.87 o
  -1   1  13      15812.55      15300.36       297.31 o
   0   1  13       2493.85       2370.61        70.03 o
   1   1  13      10557.77      10256.07       205.99 o
   2   1  13       2209.17       2020.80        43.71 o
   3   1  13       8124.62       8148.97       159.25 o
   4   1  13         69.83         87.05        11.16 o
   5   1  13      11033.62      11072.06       229.63 o
   6   1  13        942.38        898.11        32.95 o
   7   1  13      17251.29      17669.20       439.10 o
   8   1  13        127.70        132.34        21.17 o
   9   1  13      15448.25      15699.28       373.29 o
  10   1  13        200.52        209.85        23.75 o
  11   1  13      10054.38      10328.91       245.18 o
  12   1  13        223.06        259.17        22.39 o
  13   1  13       7767.43       8007.18       198.61 o
  14   1  13         44.65         52.54        15.16 o
  15   1  13       5405.04       5616.22       215.53 o
 -15   2  13       7139.90       7353.34       257.56 o
 -14   2  13          6.60        -14.87        20.58 o
 -13   2  13       8137.82       8280.38       298.33 o
 -12   2  13        507.19        562.15        44.92 o
 -11   2  13      11403.75      11345.25       258.05 o
 -10   2  13        190.23        234.05        14.91 o
  -9   2  13       8649.48       8933.93       198.48 o
  -8   2  13        384.64        381.20        38.30 o
  -7   2  13      13572.71      13439.22       380.72 o
  -6   2  13        333.93        371.72        27.11 o
  -5   2  13      12744.97      12731.17       372.68 o
  -4   2  13        656.78        589.61        24.11 o
  -3   2  13      10605.45      10561.42       313.79 o
  -2   2  13        260.08        277.00        12.94 o
  -1   2  13      10881.19      10630.24       216.37 o
   0   2  13        237.31        268.71        16.13 o
   1   2  13       9118.50       8880.35       180.59 o
   2   2  13        266.30        254.55        15.00 o
   3   2  13       7517.31       7319.09       139.42 o
   4   2  13        152.46        157.50        12.74 o
   5   2  13       7378.55       7125.80       151.91 o
   6   2  13        534.47        530.97        25.29 o
   7   2  13       4701.21       4581.50        98.89 o
   8   2  13       1651.87       1668.31        50.43 o
   9   2  13       2710.15       2732.09        65.19 o
  10   2  13       1540.56       1555.89        46.96 o
  11   2  13       3127.12       3268.79        82.59 o
  12   2  13        254.08        277.23        21.84 o
  13   2  13       1056.62       1132.62        51.58 o
  14   2  13        326.78        363.18        32.89 o
 -14   3  13        767.16        774.41        52.24 o
 -13   3  13        929.19        979.24        52.34 o
 -12   3  13        766.51        760.01        52.88 o
 -11   3  13       2233.59       2309.42        55.15 o
 -10   3  13        979.69        994.84        29.97 o
  -9   3  13       4459.53       4598.49       103.42 o
  -8   3  13        711.85        743.40        28.19 o
  -7   3  13       5337.38       5364.54       176.35 o
  -6   3  13       1705.75       1809.74        46.48 o
  -5   3  13       6287.86       6097.62       187.87 o
  -4   3  13        356.61        355.24        12.31 o
  -3   3  13       2840.74       2689.02        78.79 o
  -2   3  13       1143.89       1073.96        34.50 o
  -1   3  13       3973.02       3978.16        87.93 o
   0   3  13       1695.64       1645.37        49.49 o
   1   3  13       9680.17       9527.53       200.53 o
   2   3  13        542.34        544.87        20.39 o
   3   3  13      19071.59      18584.75       423.53 o
   4   3  13        409.54        425.20        20.60 o
   5   3  13      11388.28      11190.30       264.73 o
   6   3  13        352.32        371.41        18.23 o
   7   3  13       6592.72       6648.02       142.72 o
   8   3  13        323.99        349.72        22.93 o
   9   3  13       5153.48       5103.00       120.13 o
  10   3  13        905.54        911.50        43.89 o
  11   3  13       8590.69       8741.71       203.82 o
  12   3  13        631.83        687.23        33.74 o
  13   3  13       6781.85       6769.08       162.42 o
 -13   4  13       5784.36       6027.64       191.42 o
 -12   4  13         25.32         34.74        12.74 o
 -11   4  13       4702.38       4916.11       110.08 o
 -10   4  13        505.46        534.71        24.78 o
  -9   4  13       5848.39       5879.60       137.75 o
  -8   4  13        759.35        746.25        27.11 o
  -7   4  13       6386.59       6403.56       178.43 o
  -6   4  13       1337.92       1322.71        41.34 o
  -5   4  13       6088.03       5899.72       143.46 o
  -4   4  13       1236.15       1175.86        36.26 o
  -3   4  13       7649.68       7472.01       189.18 o
  -2   4  13       1227.57       1205.44        24.61 o
  -1   4  13       4779.07       4702.87       125.78 o
   0   4  13       2487.20       2446.44        60.49 o
   1   4  13       6516.60       6355.26       153.94 o
   2   4  13       2090.90       2018.41        45.74 o
   3   4  13       5432.00       5466.57       160.93 o
   4   4  13       2267.83       2205.07        55.77 o
   5   4  13       4336.19       4431.92       110.70 o
   6   4  13       2151.60       2127.80        56.88 o
   7   4  13       4915.54       4941.85       120.31 o
   8   4  13       2093.37       2102.78        56.86 o
   9   4  13       2207.59       2186.17        62.47 o
  10   4  13       2347.15       2323.17        56.70 o
  11   4  13        835.55        857.88        37.54 o
  12   4  13       1647.58       1634.21        78.48 o
 -11   5  13       1583.44       1520.90        45.47 o
 -10   5  13       1677.70       1664.81        51.99 o
  -9   5  13        926.96        885.00        32.06 o
  -8   5  13       2460.42       2447.80        75.70 o
  -7   5  13       2996.83       2995.18       109.49 o
  -6   5  13       4065.31       4124.38       111.31 o
  -5   5  13       2550.77       2458.33        58.75 o
  -4   5  13       5901.56       5652.92       139.75 o
  -3   5  13       4962.57       4848.84       124.72 o
  -2   5  13       2678.61       2677.79        51.23 o
  -1   5  13       5392.21       5265.49       118.47 o
   0   5  13        432.92        449.55        20.62 o
   1   5  13       6092.48       5994.13       153.34 o
   2   5  13       1032.40        995.66        32.13 o
   3   5  13       5439.99       5304.53       156.45 o
   4   5  13       2208.15       2204.01        55.14 o
   5   5  13       4674.60       4566.08       117.68 o
   6   5  13       1993.36       2047.52        74.81 o
   7   5  13       5288.02       5134.66       123.76 o
   8   5  13        766.01        756.34        37.97 o
   9   5  13       5089.88       5219.35       194.01 o
  10   5  13        142.20        202.64        28.67 o
  11   5  13       3872.49       4070.16       157.75 o
  -9   6  13       5180.43       5226.66       125.80 o
  -8   6  13       1412.35       1436.95        49.52 o
  -7   6  13       4816.39       4726.77       138.42 o
  -6   6  13       1403.01       1381.89        46.00 o
  -5   6  13       3461.89       3459.03       128.75 o
  -4   6  13       1493.18       1464.00        35.45 o
  -3   6  13       3192.55       3214.35        69.63 o
  -2   6  13       2089.50       2002.52        49.69 o
  -1   6  13       4010.62       4020.50       101.66 o
   0   6  13       2420.13       2387.87        63.60 o
   1   6  13       2898.90       2863.74        83.74 o
   2   6  13       3060.00       3021.30        89.27 o
   3   6  13       2182.44       2139.30        65.04 o
   4   6  13       3013.02       2974.58        98.71 o
   5   6  13       2592.03       2551.66        74.06 o
   6   6  13       2770.00       2909.65       116.76 o
   7   6  13       1954.51       2082.17       108.41 o
   8   6  13       2063.00       2040.15        86.90 o
  -5   7  13       1409.26       1362.84        49.01 o
  -4   7  13       1678.47       1648.77        67.13 o
  -3   7  13       2724.42       2666.51        69.12 o
  -2   7  13       1708.60       1739.90        62.47 o
  -1   7  13       3307.89       3289.27        80.45 o
   0   7  13       3015.72       2914.59        79.42 o
   1   7  13       1660.21       1632.75        51.52 o
   2   7  13       2068.55       2089.47        84.19 o
   3   7  13       1583.50       1642.38        69.32 o
   4   7  13       2141.13       2221.30        85.79 o
 -14   0  14       1625.65       1732.72       116.84 o
 -12   0  14       2116.39       2034.54       131.20 o
 -10   0  14       3055.32       2970.29       144.05 o
  -8   0  14       2463.27       2504.87       195.20 o
  -6   0  14       4011.58       3866.36        88.51 o
  -4   0  14       3490.49       3495.26        76.98 o
  -2   0  14       5472.49       5347.77       210.13 o
   0   0  14       8532.93       8319.92       206.15 o
   2   0  14       6851.94       7004.38       198.29 o
   4   0  14      12569.39      12884.37       388.86 o
   6   0  14      11198.12      11515.64       345.20 o
   8   0  14       9808.85       9881.17       301.49 o
  10   0  14       7082.44       7242.19       244.84 o
  12   0  14       7125.92       7456.01       267.09 o
  14   0  14       5944.16       6206.89       240.30 o
 -14   1  14       6351.28       6557.19       258.76 o
 -13   1  14         24.02         27.59        20.51 o
 -12   1  14       8145.98       8280.97       262.73 o
 -11   1  14         24.23         33.32        20.46 o
 -10   1  14       9352.17       9647.24       312.35 o
  -9   1  14        262.54        318.66        32.23 o
  -8   1  14      10772.49      10892.71       222.24 o
  -7   1  14         71.56         70.21        12.10 o
  -6   1  14      12329.59      12624.47       275.96 o
  -5   1  14        479.19        469.84        17.58 o
  -4   1  14      13531.77      12919.81       341.40 o
  -3   1  14          3.62          7.55         3.94 o
  -2   1  14      13334.60      13017.31       385.39 o
  -1   1  14        206.93        176.14        14.80 o
   0   1  14       8852.87       8635.84       163.66 o
   1   1  14        197.42        190.40        14.18 o
   2   1  14       7919.78       7956.97       166.41 o
   3   1  14       1159.34       1138.56        31.40 o
   4   1  14       8420.90       8366.45       174.48 o
   5   1  14       1477.33       1476.97        47.27 o
   6   1  14       7806.51       8042.46       178.77 o
   7   1  14         52.74         68.47        16.31 o
   8   1  14       4636.16       4690.51       110.83 o
   9   1  14        223.42        237.59        21.48 o
  10   1  14       3189.63       3376.71        94.87 o
  11   1  14        207.74        238.91        22.94 o
  12   1  14       2495.00       2630.04        82.25 o
  13   1  14        146.51        152.52        21.50 o
  14   1  14       1440.84       1516.75        57.73 o
 -14   2  14        308.85        321.19        35.79 o
 -13   2  14        189.85        198.53        34.33 o
 -12   2  14       1251.69       1275.36        74.81 o
 -11   2  14        948.15        959.78        53.18 o
 -10   2  14       1979.66       2035.60        97.01 o
  -9   2  14        741.77        755.50        22.19 o
  -8   2  14       3794.04       3722.46       135.10 o
  -7   2  14       1124.32       1200.71        41.47 o
  -6   2  14       5202.72       5218.93       148.92 o
  -5   2  14        813.04        816.49        27.90 o
  -4   2  14       7211.67       6598.27       227.63 o
  -3   2  14        346.52        340.72        13.17 o
  -2   2  14       8933.85       8494.55       210.28 o
  -1   2  14        582.46        604.69        21.60 o
   0   2  14       6070.05       6117.28       135.42 o
   1   2  14        130.98        136.37        11.04 o
   2   2  14      11599.84      11446.80       236.96 o
   3   2  14        172.47        180.60        14.59 o
   4   2  14       9389.31       9307.52       201.94 o
   5   2  14         49.34         80.01        12.99 o
   6   2  14      11133.06      11293.06       248.37 o
   7   2  14        463.10        509.98        25.64 o
   8   2  14      10335.86      10590.14       248.23 o
   9   2  14        364.67        414.73        30.39 o
  10   2  14       9079.48       9410.63       224.75 o
  11   2  14         88.56         96.44        18.86 o
  12   2  14       9227.23       9527.44       232.69 o
  13   2  14        130.15        134.76        24.94 o
 -13   3  14         75.17         69.39        22.60 o
 -12   3  14       7855.50       8009.54       258.00 o
 -11   3  14        215.41        215.97        32.55 o
 -10   3  14       7495.68       7693.56       173.35 o
  -9   3  14        226.70        232.93        15.84 o
  -8   3  14       9899.68       9900.13       389.30 o
  -7   3  14        584.24        602.27        22.55 o
  -6   3  14       6980.38       7024.21       240.70 o
  -5   3  14        612.69        660.19        33.09 o
  -4   3  14       9464.84       8900.72       244.35 o
  -3   3  14        709.80        666.68        23.65 o
  -2   3  14       6974.44       6839.63       145.86 o
  -1   3  14        124.26        156.00        10.76 o
   0   3  14       9393.85       9206.14       272.22 o
   1   3  14        851.37        891.13        28.90 o
   2   3  14       8938.25       8951.72       188.13 o
   3   3  14        881.13        851.14        26.03 o
   4   3  14       4360.59       4477.96       100.60 o
   5   3  14        365.67        366.35        21.17 o
   6   3  14       3730.57       3756.71        79.15 o
   7   3  14        704.18        703.19        30.04 o
   8   3  14       2617.66       2728.81        70.55 o
   9   3  14        827.01        820.58        39.82 o
  10   3  14       3024.93       3109.64        78.42 o
  11   3  14        853.94        837.81        40.28 o
  12   3  14       1555.11       1595.93        56.04 o
 -12   4  14        737.73        710.64        44.52 o
 -11   4  14        738.48        762.89        27.19 o
 -10   4  14        977.34        999.14        39.67 o
  -9   4  14       1763.45       1797.85        49.00 o
  -8   4  14       1708.40       1650.36        48.48 o
  -7   4  14       1373.09       1436.83        61.78 o
  -6   4  14       3043.90       2921.25       101.77 o
  -5   4  14       1911.69       1712.37        78.19 o
  -4   4  14       3033.28       2916.85       120.61 o
  -3   4  14       3024.02       2841.68        69.43 o
  -2   4  14       4292.32       4199.92       103.08 o
  -1   4  14       2053.87       2046.06        49.63 o
   0   4  14       5536.47       5394.04       146.50 o
   1   4  14       1721.54       1651.18        55.19 o
   2   4  14       5499.87       5439.82       155.23 o
   3   4  14        622.07        617.63        30.07 o
   4   4  14       5557.82       5410.61       114.28 o
   5   4  14       1451.06       1459.81        45.52 o
   6   4  14       4049.20       4129.42        96.17 o
   7   4  14        795.67        803.31        30.60 o
   8   4  14       4349.70       4309.57       129.42 o
   9   4  14        514.37        542.45        24.67 o
  10   4  14       4277.45       4165.33       140.51 o
  11   4  14        460.24        488.31        23.74 o
 -10   5  14       4695.44       4818.08       123.56 o
  -9   5  14        408.93        477.16        28.32 o
  -8   5  14       4851.08       4859.69       150.15 o
  -7   5  14        683.87        741.03        43.88 o
  -6   5  14       6337.50       6364.10       182.16 o
  -5   5  14        871.00        883.72        56.15 o
  -4   5  14       3724.00       3564.31        99.00 o
  -3   5  14       1312.18       1283.65        32.23 o
  -2   5  14       5859.92       5639.81       135.87 o
  -1   5  14       2411.81       2327.28        70.78 o
   0   5  14       4696.22       4706.71       134.62 o
   1   5  14       2178.08       2137.27        54.19 o
   2   5  14       4220.33       4221.84       128.34 o
   3   5  14       2035.43       1930.08        54.05 o
   4   5  14       3223.40       3256.14        96.98 o
   5   5  14       3351.89       3321.55        96.11 o
   6   5  14       3311.21       3285.85        95.55 o
   7   5  14       3004.58       3024.66        67.75 o
   8   5  14       3116.87       2945.58       109.21 o
   9   5  14       2722.49       2817.02       113.33 o
  -7   6  14       2311.29       2237.32        68.60 o
  -6   6  14       1351.62       1282.89        54.73 o
  -5   6  14       2563.56       2485.29        82.71 o
  -4   6  14       1876.02       1809.98        60.86 o
  -3   6  14       1753.26       1721.39        56.98 o
  -2   6  14       2739.53       2643.93        62.34 o
  -1   6  14       2337.95       2337.53        61.21 o
   0   6  14       3755.60       3726.32        94.35 o
   1   6  14       1384.63       1453.65        42.39 o
   2   6  14       3603.81       3548.13        96.82 o
   3   6  14       2818.64       2846.09        97.63 o
   4   6  14       2732.52       2739.65        85.42 o
   5   6  14       1506.93       1591.87        64.60 o
   6   6  14       3033.59       3039.58       112.95 o
   7   6  14       1279.80       1382.49        66.70 o
 -13   0  15       8071.34       8241.17       463.62 o
 -11   0  15       9193.21       9186.16       422.76 o
  -9   0  15       9707.84       9826.59       500.17 o
  -7   0  15      12375.29      12788.45       610.84 o
  -5   0  15      13034.61      12345.81       536.87 o
  -3   0  15      10042.19       9501.97       431.00 o
  -1   0  15       8043.91       8210.76       248.38 o
   1   0  15      10935.91      10807.73       321.36 o
   3   0  15       5537.40       5530.54       151.15 o
   5   0  15       7886.41       8048.36       245.26 o
   7   0  15       5194.74       5530.62       180.02 o
   9   0  15       4691.91       5114.69       167.50 o
  11   0  15       3664.83       4046.15       175.89 o
  13   0  15       1945.46       2158.04       120.61 o
 -13   1  15        554.49        542.15        58.14 o
 -12   1  15        192.06        158.62        31.46 o
 -11   1  15       1336.25       1350.40        68.04 o
 -10   1  15         49.64         55.72        21.47 o
  -9   1  15       1721.90       1795.89        82.63 o
  -8   1  15         15.29         16.16        18.43 o
  -7   1  15       3225.73       3296.15        82.13 o
  -6   1  15        117.92        130.69        11.51 o
  -5   1  15       3315.58       3213.19        93.70 o
  -4   1  15        301.05        228.59        13.58 o
  -3   1  15       5721.44       5381.43       189.56 o
  -2   1  15         44.32         70.08         9.88 o
  -1   1  15       7235.80       7030.12       172.86 o
   0   1  15        939.22        905.45        34.44 o
   1   1  15       7511.39       7420.35       158.50 o
   2   1  15        733.89        740.35        25.78 o
   3   1  15       6860.62       7062.10       144.72 o
   4   1  15        164.89        214.55        20.83 o
   5   1  15       6577.86       6776.47       150.75 o
   6   1  15         22.34         17.75        10.86 o
   7   1  15       8714.41       9165.01       214.67 o
   8   1  15         58.84         71.03        14.69 o
   9   1  15       6722.56       6892.69       184.14 o
  10   1  15         57.38         59.84        17.02 o
  11   1  15       6997.03       7225.26       184.46 o
  12   1  15          1.13         -2.76        12.35 o
  13   1  15       5789.61       6234.30       171.49 o
 -13   2  15       6083.46       6409.38       237.03 o
 -12   2  15        120.84        120.78        27.69 o
 -11   2  15       7345.87       7516.78       261.08 o
 -10   2  15        111.44        148.96        25.88 o
  -9   2  15      10413.14      10861.45       386.84 o
  -8   2  15        193.76        261.75        20.69 o
  -7   2  15      10265.41      10495.23       245.52 o
  -6   2  15         53.73         67.62        13.26 o
  -5   2  15       8608.01       8498.26       340.61 o
  -4   2  15         11.94         23.56         6.04 o
  -3   2  15      10807.93      10617.51       230.27 o
  -2   2  15        146.59        139.91        11.49 o
  -1   2  15       9236.92       9035.64       200.06 o
   0   2  15        302.27        297.59        18.06 o
   1   2  15       7875.07       7925.40       208.13 o
   2   2  15        747.25        735.50        28.54 o
   3   2  15       9578.82       9586.28       217.98 o
   4   2  15        500.51        546.40        28.20 o
   5   2  15       5763.13       5842.14       120.33 o
   6   2  15        895.19        944.77        34.69 o
   7   2  15       5265.85       5331.04       117.31 o
   8   2  15        439.30        508.80        29.12 o
   9   2  15       3513.21       3618.11        93.22 o
  10   2  15        451.63        414.26        36.45 o
  11   2  15       2877.02       3084.27        91.57 o
  12   2  15        229.34        204.10        26.25 o
 -12   3  15        512.59        527.50        51.38 o
 -11   3  15       1170.58       1156.81        61.33 o
 -10   3  15       1027.37       1053.53        66.10 o
  -9   3  15       1798.96       1843.32        48.25 o
  -8   3  15       1795.88       1779.12        63.02 o
  -7   3  15       1646.55       1581.59        51.29 o
  -6   3  15       1218.43       1320.45        52.06 o
  -5   3  15       2486.36       2373.63       107.74 o
  -4   3  15        606.48        595.59        38.50 o
  -3   3  15       2955.45       2835.33        92.36 o
  -2   3  15       1110.48       1071.74        30.53 o
  -1   3  15       3868.97       3876.11        83.96 o
   0   3  15        644.61        655.36        23.45 o
   1   3  15       4237.81       4269.89        86.01 o
   2   3  15        847.26        842.84        28.09 o
   3   3  15       7996.95       7899.70       195.54 o
   4   3  15        635.13        631.90        30.63 o
   5   3  15       8498.38       8530.98       193.53 o
   6   3  15        622.96        693.77        32.64 o
   7   3  15       6229.12       6227.47       138.65 o
   8   3  15       1190.69       1233.45        46.95 o
   9   3  15       5461.73       5602.80       146.17 o
  10   3  15        348.17        358.56        25.66 o
  11   3  15       3711.17       3914.71        97.69 o
 -11   4  15       5062.25       5388.19       210.01 o
 -10   4  15        394.66        385.14        23.30 o
  -9   4  15       4306.87       4459.47       112.42 o
  -8   4  15        170.00        150.30        20.73 o
  -7   4  15       5098.07       5097.38       165.57 o
  -6   4  15        338.15        368.85        20.27 o
  -5   4  15       6475.41       6584.46       313.29 o
  -4   4  15        875.04        931.52        42.50 o
  -3   4  15       7095.21       6700.68       186.40 o
  -2   4  15        819.01        820.90        27.37 o
  -1   4  15       7841.86       7627.87       182.17 o
   0   4  15       1659.52       1667.15        52.36 o
   1   4  15       7923.70       7766.52       200.79 o
   2   4  15       1028.93       1079.58        30.92 o
   3   4  15       4434.69       4659.72       109.09 o
   4   4  15       1590.23       1564.92        43.17 o
   5   4  15       3980.60       4111.01       108.66 o
   6   4  15        731.68        767.96        30.77 o
   7   4  15       3021.73       3006.42        92.78 o
   8   4  15       1747.49       1712.18        54.05 o
   9   4  15       2047.35       1996.00        61.89 o
  10   4  15       1165.36       1253.86        55.21 o
  -9   5  15        321.41        305.09        24.84 o
  -8   5  15       1907.46       1879.20        62.38 o
  -7   5  15       1918.49       1933.74        62.84 o
  -6   5  15       2946.48       2957.09        88.55 o
  -5   5  15       2067.08       2022.27        91.80 o
  -4   5  15       2089.92       2008.43        66.77 o
  -3   5  15       2588.44       2395.97        80.21 o
  -2   5  15       1982.86       1938.35        50.15 o
  -1   5  15       2432.78       2345.86        80.26 o
   0   5  15       1881.56       1883.04        50.14 o
   1   5  15       3723.52       3805.06        91.09 o
   2   5  15       1000.78       1105.17        37.62 o
   3   5  15       2827.37       2729.25        95.53 o
   4   5  15       1201.75       1305.46        48.76 o
   5   5  15       2014.55       1971.95        76.68 o
   6   5  15       1393.11       1396.18        53.72 o
   7   5  15       3679.25       3657.76        99.28 o
   8   5  15       1372.26       1411.59        61.37 o
  -5   6  15       3335.74       3382.41       109.91 o
  -4   6  15       1406.19       1342.93        57.26 o
  -3   6  15       4037.30       3879.25       133.92 o
  -2   6  15       1628.11       1600.18        49.81 o
  -1   6  15       2634.64       2697.64        80.83 o
   0   6  15       1266.45       1285.56        49.34 o
   1   6  15       2669.60       2672.82        79.59 o
   2   6  15       1142.01       1098.28        35.57 o
   3   6  15       1973.42       1969.29        68.43 o
   4   6  15       1096.36       1033.81        49.94 o
 -12   0  16        700.73        719.72        91.35 o
 -10   0  16       1674.18       1788.66       147.85 o
  -8   0  16       2180.03       2271.42       129.63 o
  -6   0  16       1809.08       1881.45       169.72 o
  -4   0  16       1233.36       1252.65        73.66 o
  -2   0  16       2844.02       2727.31       129.17 o
   0   0  16       6745.84       6571.20       354.38 o
   2   0  16       8863.80       9175.05       271.04 o
   4   0  16       6730.48       6742.43       209.56 o
   6   0  16       5063.77       5319.38       175.10 o
   8   0  16       5570.31       5790.72       217.97 o
  10   0  16       4296.98       4460.37       189.41 o
  12   0  16       5862.24       6293.25       266.46 o
 -12   1  16       7616.42       7976.58       320.24 o
 -11   1  16          8.69          2.06        16.84 o
 -10   1  16       7960.52       8128.24       327.76 o
  -9   1  16         13.08         20.79        20.94 o
  -8   1  16       9472.74       9598.93       311.46 o
  -7   1  16         76.29         80.66        24.47 o
  -6   1  16      10431.17      10459.77       234.10 o
  -5   1  16          1.23          7.06         4.61 o
  -4   1  16      11106.16      10797.42       305.34 o
  -3   1  16         42.19         44.50         7.94 o
  -2   1  16       8802.16       8968.14       190.28 o
  -1   1  16        189.39        151.58        10.65 o
   0   1  16       8500.15       8465.39       253.72 o
   1   1  16        412.21        372.92        18.26 o
   2   1  16       9762.40       9857.78       203.08 o
   3   1  16        156.68        168.27        17.80 o
   4   1  16       8323.64       8367.81       178.78 o
   5   1  16        115.19        148.42        17.59 o
   6   1  16       6598.85       7015.21       165.65 o
   7   1  16        155.98        205.96        20.08 o
   8   1  16       4128.94       4461.89       122.92 o
   9   1  16         38.79         55.56        17.04 o
  10   1  16       2902.78       3083.16        93.14 o
  11   1  16          8.85         13.97        15.93 o
 -12   2  16        304.88        322.88        41.95 o
 -11   2  16        121.47         99.70        27.74 o
 -10   2  16        512.69        475.09        45.47 o
  -9   2  16        579.94        609.95        57.62 o
  -8   2  16       1206.82       1195.52       183.15 o
  -7   2  16       1048.93       1092.02        36.95 o
  -6   2  16       2193.41       2147.12        91.08 o
  -5   2  16        838.44        833.98        38.93 o
  -4   2  16       3551.68       3269.70       128.29 o
  -3   2  16        176.79        188.83        12.79 o
  -2   2  16       4700.42       4443.25       148.35 o
  -1   2  16         27.23         43.84         9.28 o
   0   2  16       3552.08       3605.53        81.87 o
   1   2  16        152.08        150.30        13.30 o
   2   2  16       4854.88       4821.71        98.15 o
   3   2  16        883.92        931.82        36.39 o
   4   2  16       5402.29       5591.11       133.13 o
   5   2  16        608.80        660.18        30.31 o
   6   2  16       5858.31       6056.86       134.27 o
   7   2  16        469.34        579.06        34.14 o
   8   2  16       5177.24       5384.39       126.42 o
   9   2  16         78.34        112.33        18.38 o
  10   2  16       6258.03       6740.64       181.97 o
  11   2  16         90.54         79.94        19.01 o
 -11   3  16         49.51         42.65        22.37 o
 -10   3  16       6206.67       6324.53       214.60 o
  -9   3  16        163.98        162.44        33.51 o
  -8   3  16       6912.97       6956.00       281.52 o
  -7   3  16        209.45        262.04        16.29 o
  -6   3  16       5925.45       6113.20       208.12 o
  -5   3  16        407.79        427.23        26.52 o
  -4   3  16       7669.23       7690.98       277.87 o
  -3   3  16        401.94        381.32        22.35 o
  -2   3  16       9017.83       8517.87       260.25 o
  -1   3  16        390.40        435.35        26.65 o
   0   3  16       7676.75       7737.24       163.68 o
   1   3  16        656.06        676.70        26.57 o
   2   3  16       5360.54       5555.44       122.86 o
   3   3  16        702.88        658.79        27.20 o
   4   3  16       5093.72       5372.00       131.86 o
   5   3  16        237.03        214.25        23.52 o
   6   3  16       4460.92       4567.33       108.79 o
   7   3  16         79.96         81.10        15.03 o
   8   3  16       2630.65       2638.04        75.90 o
   9   3  16        637.08        617.91        38.00 o
  10   3  16       3452.61       3560.95       108.02 o
  -9   4  16       1065.96       1088.68        37.81 o
  -8   4  16        677.05        606.47        32.45 o
  -7   4  16       1127.94       1160.57        45.44 o
  -6   4  16       1834.32       1753.66        63.89 o
  -5   4  16       1234.86       1381.52        54.53 o
  -4   4  16       2281.74       2300.89        94.77 o
  -3   4  16       1815.94       1776.32        81.01 o
  -2   4  16       2592.15       2464.95        84.47 o
  -1   4  16       2527.11       2468.94        70.23 o
   0   4  16       2153.60       2142.80        71.38 o
   1   4  16       1620.86       1615.53        44.58 o
   2   4  16       2445.55       2519.39        62.30 o
   3   4  16        973.92       1019.31        36.66 o
   4   4  16       2546.53       2465.04        73.90 o
   5   4  16       1273.37       1291.76        43.49 o
   6   4  16       3992.83       4052.28        99.31 o
   7   4  16        646.45        674.09        32.98 o
   8   4  16       4041.73       4243.19       112.32 o
  -7   5  16        264.31        296.04        23.79 o
  -6   5  16       4793.38       4857.31       242.36 o
  -5   5  16        693.46        692.25        48.70 o
  -4   5  16       4652.31       4519.61       157.51 o
  -3   5  16        739.57        706.29        37.49 o
  -2   5  16       4102.30       4056.69       148.61 o
  -1   5  16        752.86        782.83        30.93 o
   0   5  16       4505.24       4569.76       126.96 o
   1   5  16       1163.53       1203.89        36.99 o
   2   5  16       4197.27       4178.10       146.14 o
   3   5  16       1401.92       1411.65        52.48 o
   4   5  16       1981.78       1966.70        66.85 o
   5   5  16       1678.60       1553.98        44.77 o
   6   5  16       2890.50       2892.52       105.40 o
 -11   0  17       7529.26       7781.58       573.58 o
  -9   0  17       8353.22       9156.14       596.08 o
  -7   0  17       6436.75       6660.23       321.86 o
  -5   0  17       8386.65       9156.37       611.20 o
  -3   0  17      11828.03      11345.02       680.04 o
  -1   0  17       9910.64      10004.09       415.66 o
   1   0  17       8990.79       9129.15       362.93 o
   3   0  17       7062.30       7076.41       224.55 o
   5   0  17       5426.30       5784.67       181.97 o
   7   0  17       6290.76       6855.81       277.74 o
   9   0  17       5951.15       6536.55       242.36 o
 -11   1  17        616.66        673.48        67.54 o
 -10   1  17        162.19        153.58        30.96 o
  -9   1  17        792.74        793.95        68.42 o
  -8   1  17        232.18        254.52        37.17 o
  -7   1  17        870.90        886.16        56.84 o
  -6   1  17          4.79         29.02        22.47 o
  -5   1  17       1519.78       1400.86        74.38 o
  -4   1  17         24.51         32.60         8.61 o
  -3   1  17       3218.57       3172.01       115.31 o
  -2   1  17        379.98        378.08        14.49 o
  -1   1  17       3210.40       3213.69        88.47 o
   0   1  17        337.17        392.74        19.11 o
   1   1  17       3007.34       3031.96        71.84 o
   2   1  17        265.81        222.56        18.88 o
   3   1  17       3611.57       3616.54        83.82 o
   4   1  17         74.23         88.59        15.02 o
   5   1  17       4133.41       4330.43       109.19 o
   6   1  17          2.91         19.43        13.18 o
   7   1  17       4408.61       4610.48       120.08 o
   8   1  17         12.95         35.10        14.84 o
   9   1  17       4008.14       4167.51       112.27 o
  10   1  17         26.09         45.58        17.65 o
 -10   2  17          1.12         14.94        20.51 o
  -9   2  17       6497.50       6784.57       276.41 o
  -8   2  17          5.87         18.36        18.56 o
  -7   2  17       8663.46       9092.96       307.05 o
  -6   2  17        197.35        208.74        16.28 o
  -5   2  17       8204.96       8326.04       217.23 o
  -4   2  17        374.89        460.94        25.57 o
  -3   2  17       7397.70       6940.36       311.35 o
  -2   2  17        168.98        140.94        19.23 o
  -1   2  17       7421.59       7460.48       203.78 o
   0   2  17        142.78        145.54        15.33 o
   1   2  17       7471.17       7722.62       176.71 o
   2   2  17        145.43        144.20        14.84 o
   3   2  17       6005.41       6250.19       134.56 o
   4   2  17        404.80        477.68        27.31 o
   5   2  17       7001.74       7198.13       173.55 o
   6   2  17        641.77        697.96        36.59 o
   7   2  17       4397.81       4611.85       120.19 o
   8   2  17        234.61        211.29        24.75 o
   9   2  17       2604.58       2796.58        92.24 o
  -9   3  17        334.49        352.64        46.40 o
  -8   3  17       1103.99       1118.38        64.48 o
  -7   3  17       1656.69       1628.05        74.94 o
  -6   3  17       1384.14       1443.50        56.95 o
  -5   3  17       1233.57       1186.09        57.32 o
  -4   3  17        729.86        824.31        35.21 o
  -3   3  17       1310.46       1242.43        55.68 o
  -2   3  17        916.09        928.57        54.09 o
  -1   3  17       2096.42       2113.61        56.51 o
   0   3  17       1204.76       1224.02        47.67 o
   1   3  17       3325.06       3407.73        77.99 o
   2   3  17        565.72        618.30        25.48 o
   3   3  17       4204.50       4267.52        99.32 o
   4   3  17        551.96        542.83        29.96 o
   5   3  17       3874.22       3882.13        95.97 o
   6   3  17        830.85        861.21        39.86 o
   7   3  17       4295.65       4568.85       122.23 o
   8   3  17        396.30        427.41        29.91 o
  -7   4  17       5616.72       5784.33       184.79 o
  -6   4  17        152.72        152.64        17.92 o
  -5   4  17       5602.23       5771.64       227.09 o
  -4   4  17        152.40        159.33        23.03 o
  -3   4  17       6280.42       6143.13       248.06 o
  -2   4  17        399.99        427.34        28.92 o
  -1   4  17       5274.02       5193.56       141.73 o
   0   4  17        580.74        585.91        34.87 o
   1   4  17       5870.73       5901.00       159.75 o
   2   4  17        865.52        874.31        31.67 o
   3   4  17       5284.50       5499.01       127.27 o
   4   4  17        778.88        740.55        34.03 o
   5   4  17       3203.47       3234.55        81.27 o
   6   4  17        355.36        366.54        27.80 o
  -4   5  17       2164.08       2183.63        96.61 o
  -3   5  17       1172.37       1195.57        60.25 o
  -2   5  17       1764.25       1776.97        65.70 o
  -1   5  17       1225.12       1195.03        50.66 o
   0   5  17       1192.83       1204.74        45.52 o
   1   5  17       1686.90       1680.41        51.70 o
   2   5  17       1649.81       1729.61        68.73 o
   3   5  17       1698.30       1739.24        49.16 o
  -8   0  18        746.97        809.20        84.31 o
  -6   0  18        694.14        714.43       107.22 o
  -4   0  18       1643.37       1607.08       114.30 o
  -2   0  18       2589.75       2505.22       162.27 o
   0   0  18       2154.27       2056.65        78.09 o
   2   0  18       3632.31       3688.15       146.24 o
   4   0  18       3694.92       3887.34       139.29 o
   6   0  18       3397.09       3506.69       150.79 o
   8   0  18       3542.35       3804.75       143.84 o
  -9   1  18          8.35         -2.61        19.42 o
  -8   1  18       8183.17       8492.85       323.12 o
  -7   1  18        112.73        108.11        30.45 o
  -6   1  18       7942.69       8468.01       309.90 o
  -5   1  18          2.58         -0.33        15.96 o
  -4   1  18       8690.73       8440.42       389.07 o
  -3   1  18         23.16         46.52         9.80 o
  -2   1  18       7231.92       7199.45       213.15 o
  -1   1  18         20.10         28.25         7.78 o
   0   1  18       6606.22       6651.83       172.60 o
   1   1  18        121.29        110.03        13.34 o
   2   1  18       7343.56       7686.01       169.11 o
   3   1  18        263.15        276.40        21.27 o
   4   1  18       6872.14       7141.53       174.07 o
   5   1  18          5.10          4.09        12.23 o
   6   1  18       5292.05       5676.60       147.99 o
   7   1  18         14.14         20.32        13.86 o
   8   1  18       3507.71       3730.72       116.57 o
  -8   2  18        565.55        602.36        51.56 o
  -7   2  18        751.53        858.52        60.24 o
  -6   2  18        770.06        791.85        62.78 o
  -5   2  18        236.03        222.40        18.39 o
  -4   2  18        770.96        785.49        50.95 o
  -3   2  18        330.80        357.39        24.95 o
  -2   2  18       1687.43       1617.32        84.68 o
  -1   2  18        536.40        548.19        25.71 o
   0   2  18       2359.35       2379.57        70.10 o
   1   2  18        420.34        441.83        21.51 o
   2   2  18       2068.15       2133.09        61.26 o
   3   2  18        351.18        398.35        22.47 o
   4   2  18       2041.99       2090.42        63.78 o
   5   2  18        346.53        378.68        27.05 o
   6   2  18       3190.08       3448.57        92.82 o
   7   2  18        218.58        245.43        25.83 o
   8   2  18       3225.47       3395.43       277.47 o
  -7   3  18        337.48        325.48        44.06 o
  -6   3  18       6157.48       5779.29       344.22 o
  -5   3  18         98.56         86.97        14.20 o
  -4   3  18       6619.11       6826.46       278.78 o
  -3   3  18         92.41        106.50        17.88 o
  -2   3  18       6511.57       6417.38       305.05 o
  -1   3  18        462.02        371.14        35.92 o
   0   3  18       7804.06       8059.61       200.30 o
   1   3  18        463.09        543.79        31.48 o
   2   3  18       5723.36       5763.31       131.19 o
   3   3  18        204.90        208.70        20.29 o
   4   3  18       3737.71       3906.12        97.02 o
   5   3  18        255.38        220.34        20.20 o
   6   3  18       3664.06       3814.50        96.03 o
  -4   4  18       1035.37       1148.74        47.63 o
  -3   4  18        957.41        979.96        55.34 o
  -2   4  18        808.63        818.77        51.78 o
  -1   4  18       1077.47       1112.55        56.67 o
   0   4  18       1095.11       1111.96        41.90 o
   1   4  18       1581.73       1641.72        54.00 o
   2   4  18       2338.43       2231.16       102.05 o
   3   4  18       1252.50       1270.74        41.97 o
  -7   0  19       6257.66       6541.25       351.62 o
  -5   0  19       7079.78       7252.82       382.79 o
  -3   0  19       8934.25       9412.71       646.63 o
  -1   0  19       7969.01       8093.31       446.06 o
   1   0  19       6938.69       7220.27       312.49 o
   3   0  19       8351.37       9083.06       308.53 o
   5   0  19       7914.54       8587.70       304.48 o
  -7   1  19        364.56        237.17        72.27 o
  -6   1  19         74.24         78.81        33.13 o
  -5   1  19        377.50        358.75        46.16 o
  -4   1  19         41.15         53.34        26.22 o
  -3   1  19        894.62        887.52        35.64 o
  -2   1  19         79.68         79.81        12.34 o
  -1   1  19       1044.87       1050.39        39.23 o
   0   1  19         33.92         52.22        10.42 o
   1   1  19       1669.85       1775.39        66.76 o
   2   1  19          5.58         16.00        11.16 o
   3   1  19       2383.34       2431.50        62.66 o
   4   1  19        127.51        141.78        18.05 o
   5   1  19       2653.83       2862.10        76.44 o
   6   1  19         69.10         80.40        18.96 o
  -6   2  19         65.56         83.29        34.95 o
  -5   2  19       6961.00       7568.78       295.79 o
  -4   2  19        128.85        107.30        16.73 o
  -3   2  19       5739.66       6003.43       265.73 o
  -2   2  19         37.77         35.20        12.14 o
  -1   2  19       4852.35       4926.98       187.24 o
   0   2  19        156.52        177.81        15.17 o
   1   2  19       5943.13       6075.31       162.38 o
   2   2  19        383.22        402.54        35.30 o
   3   2  19       4579.78       4823.81       119.29 o
   4   2  19         51.64         52.29        14.38 o
   5   2  19       4151.21       4451.51       125.12 o
  -4   3  19        840.96        861.37        39.15 o
  -3   3  19        962.13        973.63        45.73 o
  -2   3  19        609.16        671.54        39.48 o
  -1   3  19       1363.72       1427.21        82.59 o
   0   3  19        646.81        662.42        45.38 o
   1   3  19       1392.72       1432.45        45.79 o
   2   3  19        709.52        758.22        31.31 o
   3   3  19       1425.55       1471.80        53.23 o
  -4   0  20        377.37        414.48        86.61 o
  -2   0  20        858.06        818.84       108.51 o
   0   0  20       1559.79       1678.89        66.75 o
   2   0  20       1790.75       1874.13       102.61 o
  -3   1  20          9.90         24.15        22.78 o
  -2   1  20       4657.14       4745.44       153.24 o
  -1   1  20         35.06         38.75        14.61 o
   0   1  20       5694.68       5746.23       212.91 o
   1   1  20        133.44        152.59        15.01 o
   2   1  20       6627.56       7132.45       159.17 o
                                                
